# Supplementary material for: Transcriptomic Analysis Reveals the Dependency of Pseudomonas aeruginosa Genes for Double-Stranded RNA Bacteriophage phiYY Infection Cycle
Source: iScience. 2020 Aug 6;23(9):101437. doi: 10.1016/j.isci.2020.101437 (PMC7452160; doi:10.1016/j.isci.2020.101437)
Supplement: Table S2. DEGs Detected During phiYY Infection, Related to Figure 2 [file mmc3.xlsx]

## Sheet: 6min
Gene_id	readcount_PAO1r_6	readcount_PAO1r_0	log2FoldChange	pval	padj	Genename	Description
PA3572	385.56	9789.04	-4.6661	3.78e-10	2.45e-07	-	hypothetical protein
PA4577	236.653	3782.25	-3.9984	1.42e-08	5.66e-06	-	hypothetical protein
PA0200	117.432	1814.91	-3.95	1.44e-12	3.72e-09	-	hypothetical protein
PA2753	429.21	6205.69	-3.8538	4.1e-06	0.00060784	-	hypothetical protein
PA5208	260.386	3183.3	-3.6118	5.99e-12	1.04e-08	-	hypothetical protein
PA0713	198.697	2414.09	-3.6028	6.45e-13	3.35e-09	-	hypothetical protein
PA5027	761.098	8475.41	-3.4771	2.32e-10	1.72e-07	-	hypothetical protein
PA1789	1161.36	12593.2	-3.4388	1.58e-11	2.04e-08	-	hypothetical protein
PA1864	23.2062	249.891	-3.4287	0.0016287	0.030487	-	transcriptional regulator
PA4328	321.156	3324.07	-3.3716	6.1e-11	6.33e-08	-	hypothetical protein
PA3465	328.126	3391.07	-3.3694	6.9e-09	2.98e-06	-	hypothetical protein
PA2501	323.913	3177.26	-3.2941	1.14e-10	9.84e-08	-	hypothetical protein
PA4610	169.802	1606.84	-3.2423	0.00065064	0.018235	-	hypothetical protein
PA1176	6.30288	58.0146	-3.2023	0.001807	0.031977	napF	ferredoxin protein NapF
PA3614	787.961	7040.94	-3.1596	2.21e-05	0.0019098	-	hypothetical protein
PA3584	1088.19	9394.46	-3.1099	0.0023942	0.037939	glpD	glycerol-3-phosphate dehydrogenase
PA5170	6547.46	55020.1	-3.071	2.74e-06	0.00044379	arcD	arginine/ornithine antiporter
PA3337	1818.87	14707.3	-3.0154	1.55e-05	0.0016072	rfaD	ADP-L-glycero-D-mannoheptose-6-epimerase
PA1673	1800.02	14363.3	-2.9963	1.76e-09	1.02e-06	-	bacteriohemerythrin
PA1604	190.766	1496.18	-2.9714	9.76e-08	2.66e-05	-	hypothetical protein
PA5232	1454.85	11212.6	-2.9462	2.44e-09	1.27e-06	-	hypothetical protein
PA5475	3362.05	25251.8	-2.909	6.59e-09	2.98e-06	-	hypothetical protein
PA0499	3.86776	27.9839	-2.855	0.0006367	0.018139	-	pili assembly chaperone
PA5304	845.818	6105.23	-2.8516	2.56e-08	8.84e-06	dadA	D-amino acid dehydrogenase small subunit
PA4108	196.837	1416.95	-2.8477	0.001501	0.029148	-	cyclic di-GMP phosphodiesterase
PA0479	25.3908	174.169	-2.7781	0.001201	0.026458	-	transcriptional regulator
PA4348	979.027	6089.85	-2.637	1.72e-07	4.24e-05	-	hypothetical protein
PA3613	2764.39	17154.5	-2.6336	3.93e-08	1.2e-05	-	hypothetical protein
PA4571	1573.52	9666.27	-2.619	2.51e-08	8.84e-06	-	cytochrome C
PA0109	34.9267	211.932	-2.6012	1.8e-06	0.00033033	-	hypothetical protein
PA3431	92.5137	559.477	-2.5963	4.03e-06	0.00060784	-	hypothetical protein
PA2259	377.532	2281.89	-2.5956	3.42e-08	1.11e-05	ptxS	transcriptional regulator PtxS
PA0276	46.0204	274.283	-2.5753	0.0020084	0.033592	-	hypothetical protein
PA2504	99.8495	593.323	-2.571	4.29e-05	0.0030874	-	hypothetical protein
PA1196	133.951	795.433	-2.57	0.00014803	0.0069149	-	transcriptional regulator
PA4352	3924.38	22404.5	-2.5133	1.56e-07	4.04e-05	-	hypothetical protein
PA0836	1540.99	8606.94	-2.4816	3.73e-05	0.0029286	ackA	acetate kinase
PA2663	11.9064	65.9054	-2.4687	1.96e-05	0.0018181	ppyR	psl and pyoverdine operon regulator PpyR
PA3957	46.6481	257.529	-2.4648	0.00045785	0.015316	-	short-chain dehydrogenase
PA2746	99.638	549.223	-2.4626	0.00014347	0.0067627	-	hypothetical protein
PA3278	258.638	1421.6	-2.4585	3.07e-05	0.0024888	-	hypothetical protein
PA1546	3104.37	16478.1	-2.4082	8.14e-07	0.00018339	hemN	oxygen-independent coproporphyrinogen-III oxidase
PA3879	385.516	1996.45	-2.3726	5.35e-07	0.00012615	narL	transcriptional regulator NarL
PA5359	72.0299	372.854	-2.3719	2.18e-06	0.00037748	-	hypothetical protein
PA1429	1874.25	9623.5	-2.3602	0.0004842	0.01579	-	cation-transporting P-type ATPase
PA1647	176.967	905.356	-2.355	1.5e-06	0.00031194	-	sulfate transporter
PA5409	170.062	855.968	-2.3315	0.0028072	0.042189	-	hypothetical protein
PA5303	220.671	1083.04	-2.2951	1.75e-06	0.00033033	-	hypothetical protein
PA1525	15.6125	74.236	-2.2494	0.0011691	0.025905	alkB2	alkane-1 monooxygenase
PA2479	39.0341	184.329	-2.2395	0.003578	0.049209	-	two-component response regulator
PA5207	373.927	1742.08	-2.22	1.58e-06	0.00031539	-	phosphate transporter
PA4611	1704.75	7883.77	-2.2093	7.73e-05	0.0046047	-	hypothetical protein
PA4134	30.598	140.831	-2.2025	3.88e-05	0.0029427	-	hypothetical protein
PA0815	241.658	1107.46	-2.1962	7.11e-06	0.00092143	-	transcriptional regulator
PA0673	23.0488	104.242	-2.1772	0.00072981	0.019691	-	hypothetical protein
PA2662	154.671	694.185	-2.1661	0.00044777	0.015175	-	hypothetical protein
PA0207	77.9467	348.046	-2.1587	0.00060145	0.017619	-	transcriptional regulator
PA4608	180.96	786.928	-2.1206	9.02e-05	0.0048715	-	hypothetical protein
PA0747	300.975	1305.58	-2.117	0.0014782	0.029143	-	aldehyde dehydrogenase
PA1742	920.046	3933.64	-2.0961	2.08e-05	0.0018558	-	amidotransferase
PA4575	99.25	424.047	-2.0951	0.0016359	0.030487	-	hypothetical protein
PA5381	33.6293	143.434	-2.0926	8.45e-05	0.0048139	-	hypothetical protein
PA5410	102.365	435.992	-2.0906	0.00074053	0.019691	gbcA	protein GbcA
PA1516	29.9949	126.729	-2.079	5.65e-05	0.003529	-	hypothetical protein
PA2754	1178.07	4956.83	-2.073	6.25e-05	0.0038137	-	hypothetical protein
PA3305	1618.44	6793.54	-2.0696	8.9e-06	0.0010544	phrS	PhrS
PA0872	1073.87	4491.16	-2.0643	2.2e-05	0.0019098	phhA	phenylalanine 4-monooxygenase
PA5115	76.4065	314.134	-2.0396	1.88e-05	0.0018023	-	hypothetical protein
PA2867	1457.69	5979.89	-2.0364	2.03e-05	0.0018438	-	chemotaxis transducer
PA2576	84.1965	341.889	-2.0217	2.71e-05	0.0022297	-	hypothetical protein
PA2572	54.8718	221.989	-2.0164	0.00034407	0.012303	-	two-component response regulator
PA2299	62.7129	253.598	-2.0157	0.0004788	0.015712	-	transcriptional regulator
PA0484	64.3524	254.135	-1.9815	8.98e-05	0.0048715	-	hypothetical protein
PA3307	145.117	572.038	-1.9789	0.00066344	0.018494	-	hypothetical protein
PA3274	10.7052	41.3479	-1.9495	0.001794	0.031966	-	hypothetical protein
PA5183	724.631	2781.6	-1.9406	0.0018054	0.031977	-	hypothetical protein
PA2323	348.182	1327.74	-1.9311	1.53e-05	0.0016072	-	glyceraldehyde-3-phosphate dehydrogenase
PA3451	23.3117	88.5325	-1.9252	0.00021615	0.0090382	-	hypothetical protein
PA3973	251.933	954.712	-1.922	4.03e-05	0.0029427	-	transcriptional regulator
PA3986	57.6233	218.334	-1.9218	8.75e-05	0.0048715	-	hypothetical protein
PA5379	24.8998	94.2919	-1.921	0.00033558	0.012168	sdaB	L-serine dehydratase
PA2883	373.645	1409.6	-1.9155	0.00013987	0.0066535	-	hypothetical protein
PA0656	90.0899	338.445	-1.9095	0.00018232	0.0080582	-	HIT family protein
PA4040	39.8601	148.902	-1.9013	0.00084086	0.021477	-	hypothetical protein
PA2364	38.2003	142.679	-1.9011	0.00018339	0.0080582	-	hypothetical protein
PA3662	827.396	3053.26	-1.8837	0.00011259	0.0059567	-	hypothetical protein
PA3723	90.9876	335.567	-1.8829	0.00092481	0.022726	-	FMN oxidoreductase
PA4359	11.1985	41.0795	-1.8751	0.0009479	0.02286	-	ferrous iron transporter A
PA3846	180.261	657.599	-1.8671	0.0013553	0.028175	-	hypothetical protein
PA5494	1169.8	4245.08	-1.8595	5.5e-05	0.0034804	-	hypothetical protein
PA2381	684.863	2476.48	-1.8544	0.00025212	0.009979	-	hypothetical protein
PA4021	256.186	921.345	-1.8465	0.00019739	0.0084585	-	transcriptional regulator
PA2520	46.7946	167.201	-1.8372	0.00013187	0.0064506	czcA	resistance-nodulation-cell division (RND) divalent metal cation efflux transporter CzcA
PA4296	71.2148	251.045	-1.8177	0.0017035	0.030992	pprB	two-component response regulator PprB
PA2920	243.736	851.504	-1.8047	0.000128	0.0063925	-	chemotaxis transducer
PA0295	379.443	1324.48	-1.8035	0.00032003	0.011686	-	polyamine binding protein
PA2375	10.4738	36.4489	-1.7991	0.0013506	0.028175	-	hypothetical protein
PA2885	221.59	766.863	-1.7911	0.00018014	0.0080582	atuR	atu genes repressor
PA0179	142.897	493.292	-1.7875	0.0013786	0.02843	-	two-component response regulator
PA1289	24.9205	85.5246	-1.779	0.00050619	0.015795	-	hypothetical protein
PA3342	97.038	327.799	-1.7562	0.00017141	0.0079354	-	hypothetical protein
PA0403	301.412	1014.83	-1.7514	0.0003765	0.013371	pyrR	bifunctional pyrimidine regulatory protein PyrR/uracil phosphoribosyltransferase
PA0816	129.713	436.637	-1.7511	0.00039514	0.0138	-	transcriptional regulator
PA2320	135.174	451.475	-1.7398	0.00025069	0.009979	gntR	GntR family transcriptional regulator
PA4803	80.7524	269.378	-1.7381	0.00052837	0.016307	-	hypothetical protein
PA0289	93.8312	310.376	-1.7259	0.00045609	0.015316	gpuR	transcriptional activator GpuR
PA2718	92.6724	301.017	-1.6996	0.0026504	0.0409	-	transcriptional regulator
PA4703	22.7784	73.406	-1.6882	0.0033846	0.047302	-	hypothetical protein
PA3309	16560.8	53088.5	-1.6806	0.0002839	0.010667	-	hypothetical protein
PA1049	844.882	2679.61	-1.6652	0.00085995	0.021645	pdxH	pyridoxine/pyridoxamine 5'-phosphate oxidase
PA4793	242.926	760.732	-1.6469	0.00070499	0.019443	-	hypothetical protein
PA2799	185.305	578.329	-1.642	0.00071578	0.019636	-	hypothetical protein
PA4833	204.326	636.675	-1.6397	0.00073431	0.019691	-	hypothetical protein
PA5427	10961.6	34147.1	-1.6393	0.00041061	0.014193	adhA	alcohol dehydrogenase
PA3622	644.314	2005.68	-1.6383	0.00088575	0.022004	rpoS	RNA polymerase sigma factor RpoS
PA2577	78.4583	243.586	-1.6344	0.001703	0.030992	-	transcriptional regulator
PA0035	95.4847	294.5	-1.6249	0.0013949	0.02843	trpA	tryptophan synthase subunit alpha
PA2847	88.0409	270.74	-1.6207	0.00058262	0.017286	-	hypothetical protein
PA4362	62.3611	191.77	-1.6207	0.0011175	0.025567	-	hypothetical protein
PA4041	50.9635	156.611	-1.6197	0.0018307	0.032286	-	hypothetical protein
PA0894	32.4682	99.6041	-1.6172	0.0026437	0.0409	-	hypothetical protein
PA0270	37.5949	115.232	-1.6159	0.0010542	0.024545	-	hypothetical protein
PA4165	110.947	339.507	-1.6136	0.00084503	0.021478	-	transcriptional regulator
PA0788	202.956	618.179	-1.6069	0.001156	0.025835	-	hypothetical protein
PA1291	60.6242	183.22	-1.5956	0.0016118	0.030389	-	hypothetical protein
PA2814	64.1739	192.42	-1.5842	0.0007661	0.019965	-	hypothetical protein
PA0983	63.5564	190.482	-1.5835	0.00093445	0.022854	-	hypothetical protein
PA0408	2007.11	5992.89	-1.5781	0.00094764	0.02286	pilG	pilus biosynthesis/twitching motility protein PilG
PA3419	119.128	354.712	-1.5741	0.001793	0.031966	-	hypothetical protein
PA2849	83.9204	249.136	-1.5698	0.0023772	0.037926	ohrR	transcriptional regulator
PA0545	2634.17	7805.33	-1.5671	0.0032591	0.046045	-	hypothetical protein
PA4829	79.1151	232.696	-1.5564	0.0011502	0.025818	lpd3	dihydrolipoamide dehydrogenase
PA1366	456.407	1336.95	-1.5506	0.00062669	0.017952	-	hypothetical protein
PA0452	34.465	100.595	-1.5454	0.0018893	0.032716	-	hypothetical protein
PA0359	720.54	2087.32	-1.5345	0.0019124	0.032943	-	hypothetical protein
PA0122	139.747	403.932	-1.5313	0.002694	0.041327	-	hypothetical protein
PA2260	246.926	711.936	-1.5277	0.00050782	0.015795	-	hypothetical protein
PA3762	299.912	854.969	-1.5113	0.0014943	0.029148	-	hypothetical protein
PA1166	38.8237	110.667	-1.5112	0.0033212	0.046542	-	hypothetical protein
PA5389	46.4587	131.687	-1.5031	0.001687	0.030908	cdhR	CdhR family transcriptional regulator
PA3343	207.247	586.722	-1.5013	0.0015165	0.029303	-	hypothetical protein
PA5274	3156.57	1115.97	1.5001	0.0013863	0.02843	rnk	nucleoside diphosphate kinase regulator
PA4275	9530.36	3367.79	1.5007	0.0012464	0.027041	nusG	transcription antitermination protein NusG
PA3474	184.45	65.1344	1.5017	0.0030855	0.0445	-	hypothetical protein
PA5201	4608.92	1621.91	1.5067	0.00075025	0.019746	-	hypothetical protein
PA5296	3234.34	1137.34	1.5078	0.00099031	0.023663	rep	ATP-dependent DNA helicase Rep
PA4051	1295.99	454.171	1.5127	0.0013292	0.028175	thiL	thiamine monophosphate kinase
PA3452	1113.04	387.752	1.5213	0.0024964	0.038987	mqoA	malate:quinone oxidoreductase
PA5426	1489.73	516.452	1.5283	0.00079444	0.020493	purE	5-(carboxyamino)imidazole ribonucleotide mutase
PA2817	486.667	168.338	1.5316	0.0019567	0.033049	-	hypothetical protein
PA0592	1106.1	381.461	1.5359	0.0013484	0.028175	ksgA	ribosomal RNA small subunit methyltransferase A
PA5434	483.872	166.857	1.536	0.001401	0.02843	mtr	tryptophan permease
PA3725	1461.45	502.794	1.5394	0.0011272	0.025567	recJ	single-stranded-DNA-specific exonuclease RecJ
PA4588	1478.99	506.92	1.5448	0.0005888	0.017346	gdhA	glutamate dehydrogenase
PA2806	653.333	223.427	1.548	0.0008831	0.022004	-	7-cyano-7-deazaguanine reductase
PA3685	1473.53	503.342	1.5497	0.0012804	0.027546	-	hypothetical protein
PA4481	10359.3	3535.59	1.5509	0.00079418	0.020493	mreB	rod shape-determining protein MreB
PA1543	1374.82	468.999	1.5516	0.0010008	0.023804	apt	adenine phosphoribosyltransferase
PA4248	24745.6	8440.67	1.5517	0.00054301	0.016465	rplF	50S ribosomal protein L6
PA0149	75.4072	25.5793	1.5597	0.0022353	0.036332	-	ECF subfamily sigma-70 factor
PA5286	824.746	279.583	1.5607	0.00050874	0.015795	-	hypothetical protein
PA3636	5093.54	1725.32	1.5618	0.00049841	0.015795	kdsA	2-dehydro-3-deoxyphosphooctonate aldolase
PA4568	14446.9	4889.11	1.5631	0.00085845	0.021645	rplU	50S ribosomal protein L21
PA5193	1564.94	529.285	1.564	0.00069101	0.01916	yrfI	heat shock protein 33
PA1800	24836.8	8364.4	1.5701	0.00046218	0.015332	tig	trigger factor
PA5298	2123.36	714.627	1.5711	0.00053428	0.016392	-	xanthine phosphoribosyltransferase
PA2660	455.152	152.393	1.5786	0.0014601	0.029143	-	hypothetical protein
PA3308	5300.24	1769.25	1.5829	0.00049443	0.015795	-	RNA polymerase-associated protein RapA
PA1363	60.4757	20.122	1.5876	0.003292	0.046258	-	ECF subfamily sigma-70 factor
PA1768	1292.41	427.39	1.5964	0.00062264	0.017936	-	hypothetical protein
PA4572	2015.89	661.738	1.6071	0.00064349	0.018225	fklB	peptidyl-prolyl cis-trans isomerase FklB
PA0889	955.902	313.106	1.6102	0.0010424	0.024455	aotQ	arginine/ornithine ABC transporter permease AotQ
PA5504	1036.29	338.632	1.6136	0.00049555	0.015795	-	D-methionine ABC transporter
PA0944	958.729	311.976	1.6197	0.00076626	0.019965	purN	phosphoribosylglycinamide formyltransferase
PA0508	1570.07	510.829	1.6199	0.00073998	0.019691	-	acyl-CoA dehydrogenase
PA4451	1803.08	586.291	1.6208	0.00064673	0.018225	-	hypothetical protein
PA4438	3077.06	995.059	1.6287	0.00046423	0.015332	-	hypothetical protein
PA1300	56.2051	18.1342	1.632	0.0022724	0.036638	-	ECF subfamily sigma-70 factor
PA1687	1229.16	396.475	1.6324	0.00028376	0.010667	speE	polyamine aminopropyltransferase
PA0768	1865.19	601.208	1.6334	0.00082072	0.021067	lepB	signal peptidase I
PA1161	346.579	111.378	1.6377	0.0005575	0.016806	rrmA	rRNA methyltransferase
PA0945	3803.79	1221.82	1.6384	0.00030178	0.011176	purM	phosphoribosylformylglycinamidine cyclo-ligase
PA4817	112.388	35.9641	1.6439	0.0019416	0.033049	-	hypothetical protein
PA2666	425.667	135.624	1.6501	0.00094712	0.02286	-	6-carboxytetrahydropterin synthase QueD
PA2390	188.78	60.1441	1.6502	0.0012042	0.026458	pvdT	pyoverdine biosynthesis protein PvdT
PA5120	388.422	123.742	1.6503	0.0010292	0.024367	-	hypothetical protein
PA0196	508.933	161.668	1.6544	0.00039322	0.0138	pntB	pyridine nucleotide transhydrogenase subunit beta
PA0580	2492.35	791.413	1.655	0.00050084	0.015795	gcp	tRNA N6-adenosine threonylcarbamoyltransferase
PA4745	21976.1	6973.34	1.656	0.00041505	0.014252	nusA	transcription elongation factor NusA
PA4852	5201.31	1641.19	1.6641	0.00025661	0.010019	-	hypothetical protein
PA4574	709.698	222.48	1.6735	0.00053822	0.016416	-	hypothetical protein
PA3726	699.783	218.626	1.6784	0.00062222	0.017936	-	hypothetical protein
PA4853	755.209	234.803	1.6854	0.00020178	0.0085756	fis	Fis family transcriptional regulator
PA4249	23386.1	7249.22	1.6898	0.00028144	0.010667	rpsH	30S ribosomal protein S8
PA3980	3495.36	1079.05	1.6957	0.00029097	0.010854	-	(dimethylallyl)adenosine tRNA methylthiotransferase
PA0383	354.236	109.245	1.6971	0.00049217	0.015795	-	hypothetical protein
PA3713	440.952	135.47	1.7026	0.00213	0.035203	spdH	spermidine dehydrogenase SpdH
PA4433	31899.8	9794.91	1.7034	0.00026767	0.010357	rplM	50S ribosomal protein L13
PA0386	555.241	170.178	1.7061	0.00061737	0.017936	-	coproporphyrinogen III oxidase
PA4939	4823.74	1477.64	1.7069	0.0003107	0.011425	-	ATP phosphoribosyltransferase
PA4449	2796.31	853.627	1.7118	0.00019584	0.0084585	hisG	ATP phosphoribosyltransferase
PA3744	12864.6	3924.87	1.7127	0.00024949	0.009979	rimM	ribosome maturation factor RimM
PA5569	9562.15	2907.21	1.7177	0.00018503	0.0080622	rnpA	ribonuclease P
PA3821	7927.86	2402.74	1.7223	0.0015274	0.029333	secD	preprotein translocase subunit SecD
PA0890	754.305	228.497	1.723	0.00039656	0.0138	aotM	arginine/ornithine ABC transporter permease AotM
PA4050	302.031	90.703	1.7355	0.00034239	0.012303	pgpA	phosphatidylglycerophosphatase A
PA5036	7286.67	2179.37	1.7413	0.00022175	0.0091251	gltB	glutamate synthase subunit alpha
PA3000	1438.71	426.778	1.7532	0.00012958	0.0063988	aroP1	aromatic amino acid transporter AroP
PA0582	320.516	94.9291	1.7555	0.00023101	0.0094312	folB	dihydroneopterin aldolase
PA2829	144.954	42.8582	1.758	0.00025699	0.010019	-	hypothetical protein
PA5316	10820.6	3192.44	1.761	0.00013576	0.0065177	rpmB	50S ribosomal protein L28
PA1674	1187.36	348.467	1.7687	0.00022041	0.0091251	folE2	GTP cyclohydrolase I
PA0471	45.8848	13.4212	1.7735	0.0026142	0.040583	-	transmembrane sensor
PA4178	215.157	62.8817	1.7747	0.00027836	0.010667	-	hypothetical protein
PA5117	6606.43	1930.64	1.7748	0.0017505	0.031625	typA	regulatory protein TypA
PA1116	917.414	267.281	1.7792	0.00017541	0.0080486	-	hypothetical protein
PA4928	2397.02	695.215	1.7857	0.00011744	0.0060893	-	hypothetical protein
PA3824	1807.37	523.387	1.7879	0.00023561	0.009544	queA	S-adenosylmethionine--tRNA ribosyltransferase-isomerase
PA5315	69.3108	19.6962	1.8152	0.00043106	0.014704	rpmG	50S ribosomal protein L33
PA3745	10756.7	3039.94	1.8231	0.00012822	0.0063925	rpsP	30S ribosomal protein S16
PA4940	1095.96	306.901	1.8364	0.00020948	0.0088304	-	hypothetical protein
PA2969	3234.41	904.873	1.8377	8.89e-05	0.0048715	plsX	phosphate acyltransferase
PA4670	20054.8	5567	1.849	8.02e-05	0.0046197	prs	ribose-phosphate pyrophosphokinase
PA0767	7133.82	1976.49	1.8517	8.78e-05	0.0048715	lepA	elongation factor 4
PA5568	11947.2	3307.19	1.853	3.95e-05	0.0029427	-	inner membrane protein translocase subunit YidC
PA0493	54.6977	15.0244	1.8642	0.0013401	0.028175	-	acetyl-CoA carboxylase biotin carboxyl carrier protein subunit
PA4684	1483.72	405.788	1.8704	7.9e-05	0.0046114	-	hypothetical protein
PA5156	424.539	115.712	1.8754	7.92e-05	0.0046114	-	hypothetical protein
PA2629	3936.53	1067.93	1.8821	4.35e-05	0.0030884	purB	adenylosuccinate lyase
PA3537	1646.18	444.906	1.8876	4.8e-05	0.0033215	argF	ornithine carbamoyltransferase
PA4672	1549.1	418.453	1.8883	0.00018082	0.0080582	-	peptidyl-tRNA hydrolase
PA2957	2488.36	670.931	1.891	4.94e-05	0.0033215	-	transcriptional regulator
PA4055	1997.52	536.337	1.897	0.0015886	0.030282	ribC	riboflavin synthase subunit alpha
PA3743	14419.6	3869.71	1.8977	6.12e-05	0.0037765	trmD	tRNA (guanine-N(1)-)-methyltransferase
PA3823	2200.14	589.966	1.8989	3.87e-05	0.0029427	tgt	queuine tRNA-ribosyltransferase
PA3246	524.744	139.042	1.9161	5.46e-05	0.0034804	rluA	pseudouridine synthase
PA0961	906.806	239.545	1.9205	5.02e-05	0.0033215	-	cold-shock protein
PA4479	461.344	121.147	1.9291	2.63e-05	0.0021985	mreD	rod shape-determining protein MreD
PA5118	5563.95	1460.16	1.93	4.96e-05	0.0033215	thiI	thiamine biosynthesis protein ThiI
PA2953	10955.3	2869.7	1.9327	0.00010338	0.0055261	-	electron transfer flavoprotein-ubiquinone oxidoreductase
PA0382	1720.79	447.634	1.9427	2.63e-05	0.0021985	micA	tRNA (guanine-N(7)-)-methyltransferase
PA0775	770.141	199.769	1.9468	3.42e-05	0.0027277	-	tRNA (cmo5U34)-methyltransferase
PA1824	288.72	74.2614	1.959	7.15e-05	0.0043118	-	hypothetical protein
PA0583	353.875	89.7295	1.9796	4.99e-05	0.0033215	-	hypothetical protein
PA3603	609.821	153.54	1.9898	5.06e-05	0.0033215	dgkA	diacylglycerol kinase
PA3410	27.9062	7.01927	1.9912	0.0015768	0.030168	-	ECF subfamily sigma-70 factor
PA1771	851.04	209.26	2.0239	1.96e-05	0.0018181	estX	hydrolase
PA5239	18844.8	4529.18	2.0568	1.59e-05	0.0016148	rho	transcription termination factor Rho
PA4628	1404.57	334.695	2.0692	0.00074506	0.01971	lysP	lysine-specific permease
PA1299	513.1	120.959	2.0847	1.79e-05	0.001783	-	hypothetical protein
PA4292	4212.67	989.589	2.0898	8.56e-06	0.0010544	-	phosphate transporter
PA3436	484.234	113.738	2.09	0.00017922	0.0080582	-	hypothetical protein
PA4480	2687.4	630.385	2.0919	1.23e-05	0.0013514	mreC	rod shape-determining protein MreC
PA5406	204.543	47.2847	2.113	3.97e-05	0.0029427	-	hypothetical protein
PA2619	7310.6	1644.9	2.152	1.02e-05	0.0011548	infA	translation initiation factor IF-1
PA0654	2749.44	618.451	2.1524	0.00012181	0.0062534	speD	S-adenosylmethionine decarboxylase
PA0579	20407.7	4580.33	2.1556	9.47e-06	0.0010906	rpsU	30S ribosomal protein S21
PA4720	1969.27	440.537	2.1603	0.00056299	0.016873	trmA	tRNA (uracil-5-)-methyltransferase
PA0915	180.863	40.3014	2.166	0.0032098	0.045471	-	hypothetical protein
PA3818	4886.45	1076.72	2.1821	8.95e-06	0.0010544	-	type III secretion system regulator SuhB
PA0578	1973.6	433.006	2.1884	6.39e-06	0.00084952	-	hypothetical protein
PA3741	544.911	117.857	2.209	5.73e-06	0.00078166	-	acyl-CoA thioesterase
PA0472	85.3008	18.2539	2.2244	0.00011415	0.0059787	-	RNA polymerase sigma factor
PA4719	2108.01	446.243	2.24	3.8e-06	0.0005978	-	transporter
PA2563	163.716	34.2893	2.2554	1.86e-05	0.0018023	-	sulfate transporter
PA4563	20529	4141.66	2.3094	1.85e-06	0.00033033	rpsT	30S ribosomal protein S20
PA2761	146.407	29.1971	2.3261	7.42e-06	0.00093859	-	hypothetical protein
PA4654	163.663	31.7289	2.3669	5.06e-06	0.00072932	-	major facilitator superfamily transporter
PA3014	24738.8	4794.93	2.3672	1.17e-06	0.00025252	faoA	fatty acid oxidation complex subunit alpha
PA3136	128.516	24.9011	2.3677	5.4e-06	0.00075693	-	secretion protein
PA0506	11175.1	2060.47	2.4392	0.0001253	0.0063697	-	acyl-CoA dehydrogenase
PA0916	1894.2	327.681	2.5312	1.29e-05	0.0013885	-	ribosomal protein S12 methylthiotransferase RimO
PA4515	133.05	21.7501	2.6129	2.32e-06	0.00038763	-	hydroxylase
PA2342	13.9663	2.24552	2.6368	0.0013398	0.028175	mtlD	mannitol dehydrogenase
PA5404	17.2119	2.69998	2.6724	0.00058344	0.017286	-	hypothetical protein
PA2840	12447.8	1928.41	2.6904	8.72e-08	2.51e-05	-	ATP-dependent RNA helicase
PA5217	787.808	119.306	2.7232	5.44e-05	0.0034804	-	iron ABC transporter substrate-binding protein
PA4371	441.424	65.741	2.7473	0.0016523	0.030487	-	hypothetical protein
PA0800	46.5036	4.09204	3.5064	0.0021763	0.035708	-	hypothetical protein
PA0839	1531.01	123.494	3.632	0.00013543	0.0065177	-	transcriptional regulator
PA5020	3428.84	147.068	4.5432	0.00073592	0.019691	-	acyl-CoA dehydrogenase

## Sheet: 6-U
Gene_id	readcount_PAO1r_6	readcount_PAO1r_0	log2FoldChange	pval	padj	Genename	Description
PA5274	3156.57	1115.97	1.5001	0.0013863	0.02843	rnk	nucleoside diphosphate kinase regulator
PA4275	9530.36	3367.79	1.5007	0.0012464	0.027041	nusG	transcription antitermination protein NusG
PA3474	184.45	65.1344	1.5017	0.0030855	0.0445	-	hypothetical protein
PA5201	4608.92	1621.91	1.5067	0.00075025	0.019746	-	hypothetical protein
PA5296	3234.34	1137.34	1.5078	0.00099031	0.023663	rep	ATP-dependent DNA helicase Rep
PA4051	1295.99	454.171	1.5127	0.0013292	0.028175	thiL	thiamine monophosphate kinase
PA3452	1113.04	387.752	1.5213	0.0024964	0.038987	mqoA	malate:quinone oxidoreductase
PA5426	1489.73	516.452	1.5283	0.00079444	0.020493	purE	5-(carboxyamino)imidazole ribonucleotide mutase
PA2817	486.667	168.338	1.5316	0.0019567	0.033049	-	hypothetical protein
PA0592	1106.1	381.461	1.5359	0.0013484	0.028175	ksgA	ribosomal RNA small subunit methyltransferase A
PA5434	483.872	166.857	1.536	0.001401	0.02843	mtr	tryptophan permease
PA3725	1461.45	502.794	1.5394	0.0011272	0.025567	recJ	single-stranded-DNA-specific exonuclease RecJ
PA4588	1478.99	506.92	1.5448	0.0005888	0.017346	gdhA	glutamate dehydrogenase
PA2806	653.333	223.427	1.548	0.0008831	0.022004	-	7-cyano-7-deazaguanine reductase
PA3685	1473.53	503.342	1.5497	0.0012804	0.027546	-	hypothetical protein
PA4481	10359.3	3535.59	1.5509	0.00079418	0.020493	mreB	rod shape-determining protein MreB
PA1543	1374.82	468.999	1.5516	0.0010008	0.023804	apt	adenine phosphoribosyltransferase
PA4248	24745.6	8440.67	1.5517	0.00054301	0.016465	rplF	50S ribosomal protein L6
PA0149	75.4072	25.5793	1.5597	0.0022353	0.036332	-	ECF subfamily sigma-70 factor
PA5286	824.746	279.583	1.5607	0.00050874	0.015795	-	hypothetical protein
PA3636	5093.54	1725.32	1.5618	0.00049841	0.015795	kdsA	2-dehydro-3-deoxyphosphooctonate aldolase
PA4568	14446.9	4889.11	1.5631	0.00085845	0.021645	rplU	50S ribosomal protein L21
PA5193	1564.94	529.285	1.564	0.00069101	0.01916	yrfI	heat shock protein 33
PA1800	24836.8	8364.4	1.5701	0.00046218	0.015332	tig	trigger factor
PA5298	2123.36	714.627	1.5711	0.00053428	0.016392	-	xanthine phosphoribosyltransferase
PA2660	455.152	152.393	1.5786	0.0014601	0.029143	-	hypothetical protein
PA3308	5300.24	1769.25	1.5829	0.00049443	0.015795	-	RNA polymerase-associated protein RapA
PA1363	60.4757	20.122	1.5876	0.003292	0.046258	-	ECF subfamily sigma-70 factor
PA1768	1292.41	427.39	1.5964	0.00062264	0.017936	-	hypothetical protein
PA4572	2015.89	661.738	1.6071	0.00064349	0.018225	fklB	peptidyl-prolyl cis-trans isomerase FklB
PA0889	955.902	313.106	1.6102	0.0010424	0.024455	aotQ	arginine/ornithine ABC transporter permease AotQ
PA5504	1036.29	338.632	1.6136	0.00049555	0.015795	-	D-methionine ABC transporter
PA0944	958.729	311.976	1.6197	0.00076626	0.019965	purN	phosphoribosylglycinamide formyltransferase
PA0508	1570.07	510.829	1.6199	0.00073998	0.019691	-	acyl-CoA dehydrogenase
PA4451	1803.08	586.291	1.6208	0.00064673	0.018225	-	hypothetical protein
PA4438	3077.06	995.059	1.6287	0.00046423	0.015332	-	hypothetical protein
PA1300	56.2051	18.1342	1.632	0.0022724	0.036638	-	ECF subfamily sigma-70 factor
PA1687	1229.16	396.475	1.6324	0.00028376	0.010667	speE	polyamine aminopropyltransferase
PA0768	1865.19	601.208	1.6334	0.00082072	0.021067	lepB	signal peptidase I
PA1161	346.579	111.378	1.6377	0.0005575	0.016806	rrmA	rRNA methyltransferase
PA0945	3803.79	1221.82	1.6384	0.00030178	0.011176	purM	phosphoribosylformylglycinamidine cyclo-ligase
PA4817	112.388	35.9641	1.6439	0.0019416	0.033049	-	hypothetical protein
PA2666	425.667	135.624	1.6501	0.00094712	0.02286	-	6-carboxytetrahydropterin synthase QueD
PA2390	188.78	60.1441	1.6502	0.0012042	0.026458	pvdT	pyoverdine biosynthesis protein PvdT
PA5120	388.422	123.742	1.6503	0.0010292	0.024367	-	hypothetical protein
PA0196	508.933	161.668	1.6544	0.00039322	0.0138	pntB	pyridine nucleotide transhydrogenase subunit beta
PA0580	2492.35	791.413	1.655	0.00050084	0.015795	gcp	tRNA N6-adenosine threonylcarbamoyltransferase
PA4745	21976.1	6973.34	1.656	0.00041505	0.014252	nusA	transcription elongation factor NusA
PA4852	5201.31	1641.19	1.6641	0.00025661	0.010019	-	hypothetical protein
PA4574	709.698	222.48	1.6735	0.00053822	0.016416	-	hypothetical protein
PA3726	699.783	218.626	1.6784	0.00062222	0.017936	-	hypothetical protein
PA4853	755.209	234.803	1.6854	0.00020178	0.0085756	fis	Fis family transcriptional regulator
PA4249	23386.1	7249.22	1.6898	0.00028144	0.010667	rpsH	30S ribosomal protein S8
PA3980	3495.36	1079.05	1.6957	0.00029097	0.010854	-	(dimethylallyl)adenosine tRNA methylthiotransferase
PA0383	354.236	109.245	1.6971	0.00049217	0.015795	-	hypothetical protein
PA3713	440.952	135.47	1.7026	0.00213	0.035203	spdH	spermidine dehydrogenase SpdH
PA4433	31899.8	9794.91	1.7034	0.00026767	0.010357	rplM	50S ribosomal protein L13
PA0386	555.241	170.178	1.7061	0.00061737	0.017936	-	coproporphyrinogen III oxidase
PA4939	4823.74	1477.64	1.7069	0.0003107	0.011425	-	ATP phosphoribosyltransferase
PA4449	2796.31	853.627	1.7118	0.00019584	0.0084585	hisG	ATP phosphoribosyltransferase
PA3744	12864.6	3924.87	1.7127	0.00024949	0.009979	rimM	ribosome maturation factor RimM
PA5569	9562.15	2907.21	1.7177	0.00018503	0.0080622	rnpA	ribonuclease P
PA3821	7927.86	2402.74	1.7223	0.0015274	0.029333	secD	preprotein translocase subunit SecD
PA0890	754.305	228.497	1.723	0.00039656	0.0138	aotM	arginine/ornithine ABC transporter permease AotM
PA4050	302.031	90.703	1.7355	0.00034239	0.012303	pgpA	phosphatidylglycerophosphatase A
PA5036	7286.67	2179.37	1.7413	0.00022175	0.0091251	gltB	glutamate synthase subunit alpha
PA3000	1438.71	426.778	1.7532	0.00012958	0.0063988	aroP1	aromatic amino acid transporter AroP
PA0582	320.516	94.9291	1.7555	0.00023101	0.0094312	folB	dihydroneopterin aldolase
PA2829	144.954	42.8582	1.758	0.00025699	0.010019	-	hypothetical protein
PA5316	10820.6	3192.44	1.761	0.00013576	0.0065177	rpmB	50S ribosomal protein L28
PA1674	1187.36	348.467	1.7687	0.00022041	0.0091251	folE2	GTP cyclohydrolase I
PA0471	45.8848	13.4212	1.7735	0.0026142	0.040583	-	transmembrane sensor
PA4178	215.157	62.8817	1.7747	0.00027836	0.010667	-	hypothetical protein
PA5117	6606.43	1930.64	1.7748	0.0017505	0.031625	typA	regulatory protein TypA
PA1116	917.414	267.281	1.7792	0.00017541	0.0080486	-	hypothetical protein
PA4928	2397.02	695.215	1.7857	0.00011744	0.0060893	-	hypothetical protein
PA3824	1807.37	523.387	1.7879	0.00023561	0.009544	queA	S-adenosylmethionine--tRNA ribosyltransferase-isomerase
PA5315	69.3108	19.6962	1.8152	0.00043106	0.014704	rpmG	50S ribosomal protein L33
PA3745	10756.7	3039.94	1.8231	0.00012822	0.0063925	rpsP	30S ribosomal protein S16
PA4940	1095.96	306.901	1.8364	0.00020948	0.0088304	-	hypothetical protein
PA2969	3234.41	904.873	1.8377	8.89e-05	0.0048715	plsX	phosphate acyltransferase
PA4670	20054.8	5567	1.849	8.02e-05	0.0046197	prs	ribose-phosphate pyrophosphokinase
PA0767	7133.82	1976.49	1.8517	8.78e-05	0.0048715	lepA	elongation factor 4
PA5568	11947.2	3307.19	1.853	3.95e-05	0.0029427	-	inner membrane protein translocase subunit YidC
PA0493	54.6977	15.0244	1.8642	0.0013401	0.028175	-	acetyl-CoA carboxylase biotin carboxyl carrier protein subunit
PA4684	1483.72	405.788	1.8704	7.9e-05	0.0046114	-	hypothetical protein
PA5156	424.539	115.712	1.8754	7.92e-05	0.0046114	-	hypothetical protein
PA2629	3936.53	1067.93	1.8821	4.35e-05	0.0030884	purB	adenylosuccinate lyase
PA3537	1646.18	444.906	1.8876	4.8e-05	0.0033215	argF	ornithine carbamoyltransferase
PA4672	1549.1	418.453	1.8883	0.00018082	0.0080582	-	peptidyl-tRNA hydrolase
PA2957	2488.36	670.931	1.891	4.94e-05	0.0033215	-	transcriptional regulator
PA4055	1997.52	536.337	1.897	0.0015886	0.030282	ribC	riboflavin synthase subunit alpha
PA3743	14419.6	3869.71	1.8977	6.12e-05	0.0037765	trmD	tRNA (guanine-N(1)-)-methyltransferase
PA3823	2200.14	589.966	1.8989	3.87e-05	0.0029427	tgt	queuine tRNA-ribosyltransferase
PA3246	524.744	139.042	1.9161	5.46e-05	0.0034804	rluA	pseudouridine synthase
PA0961	906.806	239.545	1.9205	5.02e-05	0.0033215	-	cold-shock protein
PA4479	461.344	121.147	1.9291	2.63e-05	0.0021985	mreD	rod shape-determining protein MreD
PA5118	5563.95	1460.16	1.93	4.96e-05	0.0033215	thiI	thiamine biosynthesis protein ThiI
PA2953	10955.3	2869.7	1.9327	0.00010338	0.0055261	-	electron transfer flavoprotein-ubiquinone oxidoreductase
PA0382	1720.79	447.634	1.9427	2.63e-05	0.0021985	micA	tRNA (guanine-N(7)-)-methyltransferase
PA0775	770.141	199.769	1.9468	3.42e-05	0.0027277	-	tRNA (cmo5U34)-methyltransferase
PA1824	288.72	74.2614	1.959	7.15e-05	0.0043118	-	hypothetical protein
PA0583	353.875	89.7295	1.9796	4.99e-05	0.0033215	-	hypothetical protein
PA3603	609.821	153.54	1.9898	5.06e-05	0.0033215	dgkA	diacylglycerol kinase
PA3410	27.9062	7.01927	1.9912	0.0015768	0.030168	-	ECF subfamily sigma-70 factor
PA1771	851.04	209.26	2.0239	1.96e-05	0.0018181	estX	hydrolase
PA5239	18844.8	4529.18	2.0568	1.59e-05	0.0016148	rho	transcription termination factor Rho
PA4628	1404.57	334.695	2.0692	0.00074506	0.01971	lysP	lysine-specific permease
PA1299	513.1	120.959	2.0847	1.79e-05	0.001783	-	hypothetical protein
PA4292	4212.67	989.589	2.0898	8.56e-06	0.0010544	-	phosphate transporter
PA3436	484.234	113.738	2.09	0.00017922	0.0080582	-	hypothetical protein
PA4480	2687.4	630.385	2.0919	1.23e-05	0.0013514	mreC	rod shape-determining protein MreC
PA5406	204.543	47.2847	2.113	3.97e-05	0.0029427	-	hypothetical protein
PA2619	7310.6	1644.9	2.152	1.02e-05	0.0011548	infA	translation initiation factor IF-1
PA0654	2749.44	618.451	2.1524	0.00012181	0.0062534	speD	S-adenosylmethionine decarboxylase
PA0579	20407.7	4580.33	2.1556	9.47e-06	0.0010906	rpsU	30S ribosomal protein S21
PA4720	1969.27	440.537	2.1603	0.00056299	0.016873	trmA	tRNA (uracil-5-)-methyltransferase
PA0915	180.863	40.3014	2.166	0.0032098	0.045471	-	hypothetical protein
PA3818	4886.45	1076.72	2.1821	8.95e-06	0.0010544	-	type III secretion system regulator SuhB
PA0578	1973.6	433.006	2.1884	6.39e-06	0.00084952	-	hypothetical protein
PA3741	544.911	117.857	2.209	5.73e-06	0.00078166	-	acyl-CoA thioesterase
PA0472	85.3008	18.2539	2.2244	0.00011415	0.0059787	-	RNA polymerase sigma factor
PA4719	2108.01	446.243	2.24	3.8e-06	0.0005978	-	transporter
PA2563	163.716	34.2893	2.2554	1.86e-05	0.0018023	-	sulfate transporter
PA4563	20529	4141.66	2.3094	1.85e-06	0.00033033	rpsT	30S ribosomal protein S20
PA2761	146.407	29.1971	2.3261	7.42e-06	0.00093859	-	hypothetical protein
PA4654	163.663	31.7289	2.3669	5.06e-06	0.00072932	-	major facilitator superfamily transporter
PA3014	24738.8	4794.93	2.3672	1.17e-06	0.00025252	faoA	fatty acid oxidation complex subunit alpha
PA3136	128.516	24.9011	2.3677	5.4e-06	0.00075693	-	secretion protein
PA0506	11175.1	2060.47	2.4392	0.0001253	0.0063697	-	acyl-CoA dehydrogenase
PA0916	1894.2	327.681	2.5312	1.29e-05	0.0013885	-	ribosomal protein S12 methylthiotransferase RimO
PA4515	133.05	21.7501	2.6129	2.32e-06	0.00038763	-	hydroxylase
PA2342	13.9663	2.24552	2.6368	0.0013398	0.028175	mtlD	mannitol dehydrogenase
PA5404	17.2119	2.69998	2.6724	0.00058344	0.017286	-	hypothetical protein
PA2840	12447.8	1928.41	2.6904	8.72e-08	2.51e-05	-	ATP-dependent RNA helicase
PA5217	787.808	119.306	2.7232	5.44e-05	0.0034804	-	iron ABC transporter substrate-binding protein
PA4371	441.424	65.741	2.7473	0.0016523	0.030487	-	hypothetical protein
PA0800	46.5036	4.09204	3.5064	0.0021763	0.035708	-	hypothetical protein
PA0839	1531.01	123.494	3.632	0.00013543	0.0065177	-	transcriptional regulator
PA5020	3428.84	147.068	4.5432	0.00073592	0.019691	-	acyl-CoA dehydrogenase

## Sheet: 12-U
Gene_id	readcount_PAO1r_6	readcount_PAO1r_0	log2FoldChange	pval	padj	Genename	Description
PA4321	404.683	142.44	1.5064	0.003684	0.045372	-	hypothetical protein
PA4247	8703.48	3058.78	1.5086	0.001756	0.028352	rplR	50S ribosomal protein L18
PA4939	3672.47	1286	1.5139	0.0028861	0.039484	-	ATP phosphoribosyltransferase
PA4938	9988.54	3490.53	1.5168	0.0029602	0.040075	purA	adenylosuccinate synthetase
PA4644	256.95	89.5789	1.5203	0.004357	0.049981	-	hypothetical protein
PA4240	10107.4	3504.46	1.5281	0.0029738	0.040154	rpsK	30S ribosomal protein S11
PA3726	548.811	190.104	1.5295	0.0026179	0.037188	-	hypothetical protein
PA3744	9861.97	3415.78	1.5297	0.0018319	0.029136	rimM	ribosome maturation factor RimM
PA3092	830.055	286.64	1.534	0.0015503	0.026356	fadH1	2%2C4-dienoyl-CoA reductase
PA1116	673.43	232.551	1.534	0.0033385	0.042794	-	hypothetical protein
PA4259	8601.68	2965.48	1.5364	0.0014055	0.025044	rpsS	30S ribosomal protein S19
PA4664	1400.85	482.323	1.5382	0.0015108	0.025952	hemK	methyl transferase
PA2235	2826.88	971.397	1.5411	0.0026046	0.037102	pslE	biofilm formation protein PslE
PA0579	11636.7	3984.82	1.5461	0.0019889	0.030511	rpsU	30S ribosomal protein S21
PA0386	432.704	148.044	1.5474	0.0021497	0.032497	-	coproporphyrinogen III oxidase
PA3745	7748.93	2644.84	1.5508	0.0019629	0.030381	rpsP	30S ribosomal protein S16
PA3308	4518.02	1539.56	1.5532	0.0029373	0.039869	-	RNA polymerase-associated protein RapA
PA4438	2544.77	865.75	1.5555	0.0019751	0.030479	-	hypothetical protein
PA3807	9214.44	3123.27	1.5608	0.0017135	0.028042	ndk	nucleoside diphosphate kinase
PA0382	1149.52	389.609	1.5609	0.0017199	0.028042	micA	tRNA (guanine-N(7)-)-methyltransferase
PA1687	1018.59	345.101	1.5615	0.0026463	0.037387	speE	polyamine aminopropyltransferase
PA4940	788.368	267.045	1.5618	0.0015376	0.026226	-	hypothetical protein
PA3651	1386.97	469.462	1.5629	0.0011474	0.022035	cdsA	phosphatidate cytidylyltransferase
PA2503	597.293	201.89	1.5649	0.0017304	0.028057	-	hypothetical protein
PA4261	3047.85	1028.12	1.5678	0.0012127	0.022512	rplW	50S ribosomal protein L23
PA4244	13746.1	4622.3	1.5723	0.00122	0.022512	rplO	50S ribosomal protein L15
PA3700	5093.03	1711.22	1.5735	0.0021989	0.032951	lysS	lysine--tRNA ligase
PA5569	7559.73	2530.81	1.5787	0.00124	0.02269	rnpA	ribonuclease P
PA2964	1059.5	354.629	1.579	0.0014544	0.02535	pabC	4-amino-4-deoxychorismate lyase
PA3048	2078.66	694.447	1.5817	0.002423	0.035093	-	ribosomal RNA large subunit methyltransferase K/L
PA4287	93.0568	31.019	1.585	0.0039098	0.04671	-	hypothetical protein
PA4684	1062.72	352.989	1.5901	0.002382	0.034791	-	hypothetical protein
PA2806	587.083	194.521	1.5936	0.0024665	0.035525	-	7-cyano-7-deazaguanine reductase
PA4274	28810.7	9523.97	1.597	0.0030988	0.040989	rplK	50S ribosomal protein L11
PA2237	1107.87	366.051	1.5977	0.0023415	0.034491	pslG	biofilm formation protein PslG
PA2971	5792.69	1910.33	1.6004	0.0011906	0.022512	-	hypothetical protein
PA2233	972.881	320.352	1.6026	0.0015706	0.026527	pslC	biofilm formation protein PslC
PA4267	24057.7	7901.93	1.6062	0.0014451	0.02533	rpsG	30S ribosomal protein S7
PA4266	96222	31578.9	1.6074	0.0011858	0.022512	fusA1	elongation factor G
PA4049	364.931	119.685	1.6084	0.0019085	0.029896	-	hypothetical protein
PA1553	289.268	94.8511	1.6087	0.0039397	0.046959	ccoO1	cbb3-type cytochrome C oxidase subunit II
PA2775	285.625	93.6142	1.6093	0.0010992	0.021892	-	hypothetical protein
PA1838	1201.47	391.791	1.6166	0.001656	0.027406	cysI	sulfite reductase
PA4246	21720.8	7067.31	1.6198	0.0010876	0.021858	rpsE	30S ribosomal protein S5
PA0968	999.209	324.993	1.6204	0.0017996	0.028711	-	hypothetical protein
PA4003	1871.02	608.389	1.6208	0.0010405	0.021064	pbpA	penicillin-binding protein 2
PA2685	675.219	219.029	1.6242	0.00092271	0.019852	-	hypothetical protein
PA3716	3573.88	1150.9	1.6347	0.00090483	0.01963	-	hypothetical protein
PA5235	1474.93	474.355	1.6366	0.0011317	0.02194	glpT	sn-glycerol-3-phosphate transporter
PA1800	22681.5	7283.52	1.6388	0.00099331	0.020297	tig	trigger factor
PA5248	843.374	270.446	1.6408	0.0033941	0.043134	-	hypothetical protein
PA3643	1172.96	375.94	1.6416	0.0012141	0.022512	lpxB	lipid-A-disaccharide synthase
PA2851	10782.3	3445.65	1.6458	0.00097714	0.020288	efp	elongation factor P
PA2660	415.429	132.636	1.6471	0.0017963	0.028711	-	hypothetical protein
PA4588	1382.59	441.313	1.6475	0.00077087	0.018251	gdhA	glutamate dehydrogenase
PA2352	302.288	96.4881	1.6475	0.001665	0.027406	-	glycerophosphoryl diester phosphodiesterase
PA4665	1923.39	613.434	1.6487	0.00062974	0.015928	prfA	peptide chain release factor 1
PA3822	2929.64	930.25	1.655	0.00094917	0.020205	-	preprotein translocase subunit YajC
PA0563	2397.56	761.038	1.6555	0.00084295	0.018839	-	hypothetical protein
PA0582	260.461	82.6499	1.656	0.0019342	0.030207	folB	dihydroneopterin aldolase
PA1365	136.565	43.2679	1.6582	0.0025238	0.036149	-	siderophore receptor
PA4264	29049.9	9103.63	1.674	0.0012077	0.022512	rpsJ	30S ribosomal protein S10
PA4404	1471.85	460.767	1.6755	0.00080459	0.018395	-	hypothetical protein
PA3820	4135.22	1294.06	1.6761	0.0006292	0.015928	secF	preprotein translocase subunit SecF
PA4260	39567.1	12304.1	1.6852	0.00080372	0.018395	rplB	50S ribosomal protein L2
PA3925	2010.41	624.015	1.6878	0.0012056	0.022512	-	acyl-CoA thiolase
PA0767	5553.21	1719.62	1.6912	0.00089708	0.01963	lepA	elongation factor 4
PA3474	183.015	56.6524	1.6918	0.0012185	0.022512	-	hypothetical protein
PA5035	2041.16	631.143	1.6934	0.00069151	0.017155	gltD	glutamate synthase subunit beta
PA4687	1585.84	490.157	1.6939	0.0021828	0.032805	hitA	ferric iron-binding periplasmic protein HitA
PA3000	1216.64	371.649	1.7109	0.00049254	0.013536	aroP1	aromatic amino acid transporter AroP
PA4292	2818.38	860.823	1.7111	0.00072133	0.017642	-	phosphate transporter
PA0771	1876.41	572.417	1.7128	0.00097818	0.020288	era	GTPase Era
PA5316	9112.8	2779.07	1.7133	0.00076427	0.018178	rpmB	50S ribosomal protein L28
PA4268	34983.8	10667.1	1.7135	0.00075798	0.018111	rpsL	30S ribosomal protein S12
PA4051	1297.73	395.198	1.7153	0.00055232	0.014625	thiL	thiamine monophosphate kinase
PA4243	54092.6	16415.7	1.7204	0.0005386	0.01447	secY	preprotein translocase subunit SecY
PA3079	477.599	144.599	1.7237	0.0013925	0.024982	-	hypothetical protein
PA4480	1812.33	548.358	1.7247	0.00057687	0.015031	mreC	rod shape-determining protein MreC
PA2969	2603.18	787.492	1.7249	0.00037384	0.010951	plsX	phosphate acyltransferase
PA0383	315.954	95.0486	1.733	0.00091033	0.019667	-	hypothetical protein
PA3246	402.211	120.976	1.7332	0.00075657	0.018111	rluA	pseudouridine synthase
PA2829	124.105	37.3113	1.7339	0.0011041	0.021892	-	hypothetical protein
PA4574	644.211	193.576	1.7346	0.0032112	0.041625	-	hypothetical protein
PA5239	13137.5	3941.76	1.7368	0.0031845	0.041486	rho	transcription termination factor Rho
PA1748	942.789	282.308	1.7397	0.00049048	0.013536	-	enoyl-CoA hydratase
PA4433	28555.7	8523.19	1.7443	0.00073708	0.017943	rplM	50S ribosomal protein L13
PA3824	1527.65	455.442	1.746	0.0038466	0.046062	queA	S-adenosylmethionine--tRNA ribosyltransferase-isomerase
PA4249	21169	6310.26	1.7462	0.00055285	0.014625	rpsH	30S ribosomal protein S8
PA4572	1932.44	575.867	1.7466	0.00056918	0.014905	fklB	peptidyl-prolyl cis-trans isomerase FklB
PA4317	2217.24	659.753	1.7488	0.00054281	0.014508	-	hypothetical protein
PA0768	1772.04	523.097	1.7603	0.00071641	0.017605	lepB	signal peptidase I
PA0707	50.5012	14.8503	1.7658	0.0034427	0.043552	toxR	transcriptional regulator ToxR
PA4262	27323.5	8033.42	1.7661	0.00051897	0.014088	rplD	50S ribosomal protein L4
PA0171	320.674	94.2769	1.7661	0.00080072	0.018395	-	hypothetical protein
PA0770	1240.4	364.001	1.7688	0.00093027	0.019932	rnc	ribonuclease III
PA4743	1203.13	351.335	1.7759	0.00066598	0.016682	rbfA	ribosome-binding factor A
PA1674	1040.6	303.431	1.778	0.00035618	0.010614	folE2	GTP cyclohydrolase I
PA5406	141.103	41.1225	1.7788	0.00096428	0.020288	-	hypothetical protein
PA4855	3011.75	873.926	1.785	0.00044913	0.012795	purD	phosphoribosylamine--glycine ligase
PA4568	14736	4254.65	1.7922	0.00064149	0.016146	rplU	50S ribosomal protein L21
PA0583	270.96	78.1235	1.7943	0.0035276	0.044006	-	hypothetical protein
PA4479	367.932	105.479	1.8025	0.00023535	0.0077725	mreD	rod shape-determining protein MreD
PA0772	310.058	88.8496	1.8031	0.00095084	0.020205	recO	DNA repair protein RecO
PA5033	193.913	55.5444	1.8037	0.00060309	0.015557	-	hypothetical protein
PA2773	92.311	26.3964	1.8062	0.0013986	0.025006	-	hypothetical protein
PA1824	225.964	64.5939	1.8066	0.003129	0.041178	-	hypothetical protein
PA4319	402.156	114.927	1.807	0.00040016	0.011591	-	hypothetical protein
PA4672	1276.02	364.201	1.8088	0.00033902	0.01028	-	peptidyl-tRNA hydrolase
PA3743	11825.9	3366.89	1.8125	0.00034235	0.01032	trmD	tRNA (guanine-N(1)-)-methyltransferase
PA4854	4342.6	1232.64	1.8168	0.0022765	0.033822	purH	bifunctional phosphoribosylaminoimidazolecarboxamide formyltransferase/IMP cyclohydrolase
PA4263	33078.4	9354.14	1.8222	0.00049339	0.013536	rplC	50S ribosomal protein L3
PA3286	2512.91	710.448	1.8226	0.00018819	0.0069183	-	3-oxoacyl-ACP synthase
PA3452	1195.14	337.35	1.8249	0.00059418	0.015404	mqoA	malate:quinone oxidoreductase
PA3162	86565.5	24292.4	1.8333	0.00031939	0.0098573	rpsA	30S ribosomal protein S1
PA3179	3063.5	858.907	1.8346	0.001955	0.030381	-	ribosomal large subunit pseudouridine synthase B
PA4563	12933.5	3602.49	1.844	0.00027985	0.0086887	rpsT	30S ribosomal protein S20
PA4935	29842.5	8312.5	1.844	0.00036406	0.010787	rpsF	30S ribosomal protein S6
PA0775	625.618	173.852	1.8474	0.00047643	0.013425	-	tRNA (cmo5U34)-methyltransferase
PA0495	348.713	96.6187	1.8517	0.00081513	0.018395	-	hypothetical protein
PA5036	6852.69	1896.15	1.8536	0.001238	0.02269	gltB	glutamate synthase subunit alpha
PA4248	26748.6	7351.03	1.8634	0.00026611	0.00857	rplF	50S ribosomal protein L6
PA4673	4283.09	1172.42	1.8692	0.00025114	0.0081897	-	GTP-dependent nucleic acid-binding protein EngD
PA3537	1417.22	387.115	1.8722	0.0001236	0.0051268	argF	ornithine carbamoyltransferase
PA4873	417.496	113.578	1.8781	0.00086967	0.01927	-	heat-shock protein
PA5407	153.907	41.7771	1.8813	0.0034962	0.043999	-	hypothetical protein
PA2234	1145.07	308.558	1.8918	0.00027314	0.0086069	pslD	biofilm formation protein PslD
PA3823	1914.13	513.509	1.8982	0.00019453	0.0069183	tgt	queuine tRNA-ribosyltransferase
PA0578	1407.89	376.835	1.9015	0.0011339	0.02194	-	hypothetical protein
PA5568	10895	2879.65	1.9197	0.00010504	0.0046549	-	inner membrane protein translocase subunit YidC
PA4054	2360.31	623.363	1.9208	0.00020209	0.0070323	ribB	3%2C4-dihydroxy-2-butanone-4-phosphate synthase
PA0903	10417.1	2698.96	1.9485	4.0515e-05	0.0024146	alaS	alanine--tRNA ligase
PA4050	305.507	78.936	1.9525	0.00010051	0.0044925	pgpA	phosphatidylglycerophosphatase A
PA4645	1054.07	271.764	1.9555	0.00035354	0.010596	-	hypoxanthine-guanine phosphoribosyltransferase
PA3080	466.269	119.581	1.9632	0.00016751	0.0064486	-	hypothetical protein
PA3821	8188.24	2092.01	1.9687	7.7595e-05	0.0036339	secD	preprotein translocase subunit SecD
PA1771	738.661	182.171	2.0196	5.5993e-05	0.0030885	estX	hydrolase
PA1364	114.613	28.0513	2.0306	0.00019512	0.0069183	-	transmembrane sensor
PA1299	432.944	105.234	2.0406	0.00013188	0.0054271	-	hypothetical protein
PA2389	210.808	50.8521	2.0516	0.00018965	0.0069183	pvdR	pyoverdine biosynthesis protein PvdR
PA2953	10359.8	2496.09	2.0533	0.00026785	0.0085729	-	electron transfer flavoprotein-ubiquinone oxidoreductase
PA4055	1946.27	466.694	2.0602	7.7795e-05	0.0036339	ribC	riboflavin synthase subunit alpha
PA3720	128.568	30.0579	2.0967	0.00021058	0.007279	-	hypothetical protein
PA4720	1647.51	383.274	2.1038	0.00011366	0.0048704	trmA	tRNA (uracil-5-)-methyltransferase
PA0165	1175.78	273.055	2.1064	5.766e-05	0.0031084	-	hypothetical protein
PA1791	947.659	218.012	2.12	5.0876e-05	0.0029011	-	hypothetical protein
PA4628	1271.21	291.18	2.1262	6.2761e-05	0.003129	lysP	lysine-specific permease
PA3641	3195.14	728.419	2.133	6.0003e-05	0.0031084	-	amino acid permease
PA3013	8892.43	1970.81	2.1738	0.004194	0.048791	foaB	3-ketoacyl-CoA thiolase
PA0172	1623.3	356.139	2.1884	1.6946e-05	0.0012552	-	hypothetical protein
PA3183	5970.2	1304.3	2.1945	0.003712	0.045608	zwf	glucose-6-phosphate 1-dehydrogenase
PA2653	816.615	176.701	2.2083	0.0043494	0.049981	-	transporter
PA5216	495.702	107.101	2.2105	2.0681e-05	0.0014134	-	iron ABC transporter substrate-binding protein
PA0547	3695.38	792.13	2.2219	0.0014721	0.025527	-	transcriptional regulator
PA0047	738.554	156.071	2.2425	0.00027526	0.0086069	-	hypothetical protein
PA0149	105.704	22.2678	2.247	6.3678e-05	0.0031435	-	ECF subfamily sigma-70 factor
PA0654	2556.08	538.315	2.2474	2.6551e-05	0.0017426	speD	S-adenosylmethionine decarboxylase
PA2391	154.516	32.0258	2.2705	5.569e-05	0.0030885	opmQ	hypothetical protein
PA1183	3423.17	703.399	2.2829	1.2843e-05	0.0010245	dctA	C4-dicarboxylate transport protein
PA0914	79.4014	15.9876	2.3122	0.00011253	0.0048624	-	hypothetical protein
PA0915	176.945	35.0814	2.3345	0.00196	0.030381	-	hypothetical protein
PA2550	1425	282.044	2.337	0.0014461	0.02533	-	acyl-CoA dehydrogenase
PA5117	8656.55	1680.74	2.3647	0.0001679	0.0064486	typA	regulatory protein TypA
PA2686	221.73	42.7096	2.3762	0.00099225	0.020297	pfeR	two-component response regulator PfeR
PA5139	1075.73	202.308	2.4107	0.00051697	0.014088	-	hypothetical protein
PA2390	278.916	52.3583	2.4133	1.1184e-05	0.00092043	pvdT	pyoverdine biosynthesis protein PvdT
PA3677	647.578	120.751	2.423	6.7281e-05	0.0032301	-	resistance-nodulation-cell division (RND) efflux membrane fusion protein
PA5531	1462.51	265.935	2.4593	1.6293e-05	0.0012471	tonB1	transporter TonB
PA1867	44.4704	7.87516	2.4975	6.6422e-05	0.0032187	xphA	type VI pilus biosynthesis protein
PA1554	3542.84	627.189	2.4979	3.9447e-05	0.0023909	ccoN1	cbb3-type cytochrome C oxidase subunit I
PA3014	23621.7	4169.14	2.5023	0.0011594	0.022182	faoA	fatty acid oxidation complex subunit alpha
PA1300	90.9981	15.7828	2.5275	1.7403e-05	0.0012709	-	ECF subfamily sigma-70 factor
PA3741	593.551	102.537	2.5332	0.00032166	0.0098688	-	acyl-CoA thioesterase
PA3900	75.8058	13.0885	2.534	0.00080716	0.018395	-	transmembrane sensor
PA4688	718.681	123.121	2.5453	2.0351e-06	0.00022939	hitB	iron (III)-transporter permease HitB
PA0195	2112.73	361.704	2.5462	0.0016604	0.027406	pntAB	NAD(P) transhydrogenase subunit alpha
PA2440	257.186	43.4228	2.5663	1.0436e-05	0.00090182	-	hypothetical protein
PA0916	1708.65	285.209	2.5828	0.0031765	0.041486	-	ribosomal protein S12 methylthiotransferase RimO
PA4616	1497.65	249.558	2.5852	0.0013462	0.024321	-	C4-dicarboxylate-binding protein
PA0506	10922.9	1790.88	2.6086	6.0382e-05	0.0031084	-	acyl-CoA dehydrogenase
PA1649	326.643	53.2709	2.6163	1.4825e-05	0.0011647	-	short-chain dehydrogenase
PA3064	231.696	37.542	2.6257	0.00090253	0.01963	pelA	hypothetical protein
PA3607	315.535	50.7435	2.6365	0.00017653	0.006681	potA	polyamine transporter ATP-binding protein PotA
PA0494	670.162	107.749	2.6368	0.0016441	0.027406	-	acetyl-CoA carboxylase biotin carboxylase subunit
PA3713	733.773	117.912	2.6376	6.055e-05	0.0031084	spdH	spermidine dehydrogenase SpdH
PA2252	1698.7	271.357	2.6462	1.606e-06	0.00019285	-	AGCS sodium/alanine/glycine symporter
PA0046	748.17	115.445	2.6962	3.8071e-06	0.00037961	-	hypothetical protein
PA5020	830.451	127.893	2.699	5.8037e-07	7.9189e-05	-	acyl-CoA dehydrogenase
PA1845	50.0153	7.59607	2.719	0.00022808	0.0075807	-	hypothetical protein
PA0045	1868.22	260.848	2.8404	1.0551e-07	1.609e-05	-	hypothetical protein
PA4513	667.328	92.7773	2.8466	0.00049103	0.013536	-	oxidoreductase
PA2282	195.229	26.6333	2.8739	0.00021223	0.0072876	-	hypothetical protein
PA0508	3355.01	444.663	2.9155	0.0016548	0.027406	-	acyl-CoA dehydrogenase
PA3608	144.198	18.6477	2.951	1.648e-05	0.0012471	potB	polyamine ABC transporter permease PotB
PA5404	18.4454	2.35246	2.971	0.0018563	0.029216	-	hypothetical protein
PA2468	178.954	21.3835	3.065	6.6778e-06	0.00060744	foxI	ECF sigma factor FoxI
PA1363	153.418	17.5223	3.1302	6.0773e-06	0.00056269	-	ECF subfamily sigma-70 factor
PA0801	441.633	50.1963	3.1372	1.7833e-08	4.0201e-06	-	hypothetical protein
PA3136	193.86	21.6692	3.1613	0.00015927	0.0063041	-	secretion protein
PA0493	117.592	13.0311	3.1738	0.0016597	0.027406	-	acetyl-CoA carboxylase biotin carboxyl carrier protein subunit
PA3899	114.44	12.6243	3.1803	0.00019339	0.0069183	-	RNA polymerase sigma factor
PA2467	116.32	12.739	3.1908	0.00075391	0.018111	foxR	anti-sigma factor FoxR
PA3410	57.6839	6.11335	3.2381	4.322e-07	6.0567e-05	-	ECF subfamily sigma-70 factor
PA3610	317.357	33.2707	3.2538	0.00097156	0.020288	potD	polyamine ABC transporter substrate-binding protein PotD
PA4370	3962.27	396.702	3.3202	2.9104e-05	0.0018863	icmP	insulin-cleaving metalloproteinase outer membrane protein
PA3609	157.119	14.4929	3.4384	0.00079283	0.018395	potC	polyamine ABC transporter permease PotC
PA0840	2463.71	222.362	3.4699	6.0186e-06	0.00056269	-	oxidoreductase
PA2283	257.944	22.2338	3.5362	0.00077947	0.018344	-	hypothetical protein
PA0929	456.232	29.916	3.9308	1.7183e-06	0.00019798	-	two-component response regulator
PA4371	913.103	57.2303	3.9959	2.7318e-09	7.869e-07	-	hypothetical protein
PA5217	1788.06	103.866	4.1056	3.3521e-13	5.7935e-10	-	iron ABC transporter substrate-binding protein
PA0802	24.98	1.41228	4.1447	2.0013e-05	0.0014128	-	hypothetical protein
PA0672	305.987	16.9119	4.1774	0.0035262	0.044006	hemO	heme oxygenase
PA0471	211.504	11.6723	4.1795	2.6261e-05	0.0017426	-	transmembrane sensor
PA0472	333.581	15.8829	4.3925	2.3508e-08	4.8755e-06	-	RNA polymerase sigma factor
PA2761	592.35	25.4038	4.5433	8.265e-15	2.1427e-11	-	hypothetical protein
PA4515	464.917	18.9266	4.6185	5.134e-13	6.6549e-10	-	hydroxylase
PA2757	2643.97	107.201	4.6243	1.6366e-06	0.00019285	-	hypothetical protein
PA3530	415.17	13.3337	4.9606	5.0915e-05	0.0029011	-	hypothetical protein
PA3268	2131.24	59.9356	5.1521	2.725e-06	0.00028835	-	TonB-dependent receptor
PA0800	152.525	3.56395	5.4194	7.441e-16	3.8581e-12	-	hypothetical protein
PA0140	39512.6	712.857	5.7926	0.0033503	0.042794	ahpF	alkyl hydroperoxide reductase
PA0849	13702.8	209.548	6.031	0.0017316	0.028057	trxB2	thioredoxin reductase
PA4613	13835.1	169.403	6.3517	0.0002268	0.0075807	katB	catalase
PA0848	11783.2	88.0088	7.0649	0.0024019	0.034982	-	alkyl hydroperoxide reductase
PA3287	6876.03	49.0718	7.1305	0.0028583	0.03928	-	hypothetical protein

## Sheet: 18-U
Gene_id	readcount_PAO1r_6	readcount_PAO1r_0	log2FoldChange	pval	padj	Genename	Description
PA4687	1403.1	496.042	1.5001	0.00071185	0.01165	hitA	ferric iron-binding periplasmic protein HitA
PA4940	765.025	270.265	1.5011	0.0011413	0.016046	-	hypothetical protein
PA2982	431.41	151.817	1.5067	0.00098056	0.014703	-	hypothetical protein
PA1274	151.485	53.2759	1.5076	0.0013211	0.017441	-	5%2C6-dimethylbenzimidazole synthase
PA4255	120.15	42.18	1.5102	0.0028301	0.028344	rpmC	50S ribosomal protein L29
PA4237	16931.4	5935.13	1.5124	0.00070047	0.011573	rplQ	50S ribosomal protein L17
PA2964	1027.46	359.024	1.5169	0.00064257	0.011039	pabC	4-amino-4-deoxychorismate lyase
PA2703	83.8551	29.269	1.5185	0.0017653	0.021702	-	hypothetical protein
PA3079	419.174	146.199	1.5196	0.0010553	0.015372	-	hypothetical protein
PA3824	1323.9	461.013	1.5219	0.0010145	0.014995	queA	S-adenosylmethionine--tRNA ribosyltransferase-isomerase
PA1161	281.924	98.0939	1.5231	0.0011372	0.016046	rrmA	rRNA methyltransferase
PA2503	589.435	204.541	1.5269	0.00055793	0.0099318	-	hypothetical protein
PA4670	14150.4	4906.49	1.5281	0.00071775	0.01171	prs	ribose-phosphate pyrophosphokinase
PA4271	28326.4	9817.81	1.5287	0.00065859	0.011139	rplL	50S ribosomal protein L7/L12
PA4273	34236.3	11858.4	1.5296	0.00066481	0.011198	rplA	50S ribosomal protein L1
PA2239	762.225	263.992	1.5297	0.00070717	0.011647	pslI	biofilm formation protein PslI
PA4743	1031.37	355.813	1.5354	0.00075603	0.012069	rbfA	ribosome-binding factor A
PA1276	387.146	133.547	1.5355	0.00053533	0.0096101	cobC	threonine-phosphate decarboxylase
PA3299	5790.1	1995.24	1.537	0.00041526	0.0079498	fadD1	long-chain-fatty-acid--CoA ligase
PA0770	1071.12	368.205	1.5405	0.0010578	0.015372	rnc	ribonuclease III
PA3643	1109.26	380.464	1.5438	0.00068225	0.011345	lpxB	lipid-A-disaccharide synthase
PA4292	2542.04	871.803	1.5439	0.00063497	0.010944	-	phosphate transporter
PA0606	70.307	24.1028	1.5445	0.003988	0.035733	-	ABC transporter permease
PA2873	341.192	116.871	1.5457	0.00047441	0.0088534	-	protein-glutamine gamma-glutamyltransferase
PA5036	5608.99	1917.95	1.5482	0.00052741	0.0095008	gltB	glutamate synthase subunit alpha
PA0771	1693.1	578.875	1.5483	0.00093532	0.014188	era	GTPase Era
PA4133	99.3761	33.9049	1.5514	0.0050806	0.04164	-	cbb3-type cytochrome C oxidase subunit I
PA4240	10406.6	3549.44	1.5518	0.00055941	0.0099318	rpsK	30S ribosomal protein S11
PA1748	839.713	285.719	1.5553	0.00040837	0.007876	-	enoyl-CoA hydratase
PA2789	164.948	56.0546	1.5571	0.00092644	0.014188	-	hypothetical protein
PA4239	23784.3	8073.45	1.5588	0.00049335	0.0091085	rpsD	30S ribosomal protein S4
PA4480	1639.68	555.177	1.5624	0.00056091	0.0099318	mreC	rod shape-determining protein MreC
PA4245	198.766	67.1916	1.5647	0.00077422	0.012247	rpmD	50S ribosomal protein L30
PA3092	858.94	289.922	1.5669	0.0011188	0.015946	fadH1	2%2C4-dienoyl-CoA reductase
PA3651	1410.83	475.819	1.5681	0.00030146	0.0064627	cdsA	phosphatidate cytidylyltransferase
PA4241	13159.6	4429.61	1.5709	0.00059568	0.010441	rpsM	30S ribosomal protein S13
PA4390	598.895	201.587	1.5709	0.00088498	0.013746	-	hypothetical protein
PA4404	1387.02	466.495	1.5721	0.00052595	0.0095008	-	hypothetical protein
PA4242	2061.93	690.926	1.5774	0.00041349	0.0079451	rpmJ	50S ribosomal protein L36
PA0767	5203.96	1741.09	1.5796	0.00054917	0.0098245	lepA	elongation factor 4
PA4238	37166.6	12343.9	1.5902	0.00035633	0.0071653	rpoA	DNA-directed RNA polymerase subunit alpha
PA1674	926.335	307.116	1.5928	0.0003968	0.007739	folE2	GTP cyclohydrolase I
PA1275	211.281	70.0196	1.5933	0.00064636	0.011067	cobD	cobalamin biosynthesis protein CobD
PA4479	323.596	106.918	1.5977	0.00033512	0.0069246	mreD	rod shape-determining protein MreD
PA4051	1212.14	400.056	1.5993	0.00034169	0.0070064	thiL	thiamine monophosphate kinase
PA3129	785.796	259.064	1.6008	0.00048082	0.0089409	-	tRNA-dihydrouridine synthase C
PA4432	17840	5875.1	1.6024	0.00037754	0.0074192	rpsI	30S ribosomal protein S9
PA1116	714.898	235.344	1.603	0.0006675	0.011207	-	hypothetical protein
PA0903	8312.48	2733.58	1.6045	0.0002382	0.0055169	alaS	alanine--tRNA ligase
PA3980	2895.18	950.816	1.6064	0.00045639	0.0086101	-	(dimethylallyl)adenosine tRNA methylthiotransferase
PA5298	1926.59	629.755	1.6132	0.00041896	0.007991	-	xanthine phosphoribosyltransferase
PA3822	2884.55	942.56	1.6137	0.00019582	0.0047696	-	preprotein translocase subunit YajC
PA1824	200.402	65.3619	1.6164	0.00122	0.016834	-	hypothetical protein
PA2237	1138.21	370.594	1.6189	0.00040305	0.0078315	pslG	biofilm formation protein PslG
PA1277	608.087	197.589	1.6218	0.00029521	0.0063551	cobQ	cobyric acid synthase
PA4258	7769.9	2521.22	1.6238	0.00031151	0.0065964	rplV	50S ribosomal protein L22
PA1800	22750.4	7376.5	1.6249	0.0002459	0.0055952	tig	trigger factor
PA0774	548.756	177.643	1.6272	0.00034968	0.0070589	-	tRNA (mo5U34)-methyltransferase
PA5557	10141.7	3279.48	1.6288	0.00013984	0.003759	atpH	ATP synthase subunit delta
PA4274	29853.4	9652.16	1.629	0.00026094	0.0058351	rplK	50S ribosomal protein L11
PA4932	18137	5837.52	1.6355	0.00026956	0.0059511	rplI	50S ribosomal protein L9
PA0579	12551.6	4031.03	1.6386	0.00049822	0.0091608	rpsU	30S ribosomal protein S21
PA5035	1990.07	638.352	1.6404	0.00024392	0.0055746	gltD	glutamate synthase subunit beta
PA4321	451.1	144.211	1.6453	0.00034308	0.0070064	-	hypothetical protein
PA0282	113.077	36.1248	1.6462	0.0011228	0.015959	cysT	sulfate transporter CysT
PA0583	248.762	79.0525	1.6539	0.00067904	0.011343	-	hypothetical protein
PA2389	162.371	51.4706	1.6575	0.0019139	0.022826	pvdR	pyoverdine biosynthesis protein PvdR
PA3716	3693.82	1165.92	1.6636	0.00048714	0.009026	-	hypothetical protein
PA0768	1678.23	529.552	1.6641	0.00026595	0.005903	lepB	signal peptidase I
PA4647	1196.37	377.32	1.6648	0.00023033	0.005407	uraA	uracil permease
PA4318	714.952	224.941	1.6683	0.00073033	0.011822	-	hypothetical protein
PA3745	8518.38	2677.87	1.6695	0.00029119	0.0062946	rpsP	30S ribosomal protein S16
PA0968	1047.33	328.994	1.6706	0.002726	0.027676	-	hypothetical protein
PA0170	376.84	117.973	1.6755	0.00018385	0.0045905	-	hypothetical protein
PA4264	29499.1	9217.64	1.6782	0.0002723	0.0059859	rpsJ	30S ribosomal protein S10
PA5426	1458.11	455.016	1.6801	0.00026625	0.005903	purE	5-(carboxyamino)imidazole ribonucleotide mutase
PA3181	1740.97	543.182	1.6804	0.0012321	0.016866	-	2-dehydro-3-deoxy-phosphogluconate aldolase
PA1365	140.505	43.7911	1.6819	0.0029143	0.028853	-	siderophore receptor
PA4260	40013.4	12464.1	1.6827	0.00018785	0.0046601	rplB	50S ribosomal protein L2
PA2240	809.797	252.151	1.6833	0.00033635	0.0069246	pslJ	biofilm formation protein PslJ
PA4259	9671.33	3004.2	1.6867	0.00017991	0.0045309	rpsS	30S ribosomal protein S19
PA4684	1150.84	357.45	1.6869	0.0002576	0.0058106	-	hypothetical protein
PA3246	395.718	122.427	1.6925	0.00034438	0.0070064	rluA	pseudouridine synthase
PA4266	103452	31993.1	1.6931	0.00014708	0.0038539	fusA1	elongation factor G
PA5118	4166.25	1286.5	1.6953	0.00023395	0.0054427	thiI	thiamine biosynthesis protein ThiI
PA2774	359.248	110.747	1.6977	0.00013539	0.003697	-	hypothetical protein
PA3656	45826.4	14108.9	1.6996	0.00016519	0.0042425	rpsB	30S ribosomal protein S2
PA3807	10292.1	3164.26	1.7016	0.00012238	0.0033771	ndk	nucleoside diphosphate kinase
PA1867	25.9833	7.97881	1.7033	0.003938	0.035486	xphA	type VI pilus biosynthesis protein
PA4933	18471.8	5647.58	1.7096	0.00014329	0.0038318	-	hypothetical protein
PA4261	3407.84	1041.12	1.7107	0.00017639	0.0044857	rplW	50S ribosomal protein L23
PA3308	5106.02	1558.87	1.7117	0.00016616	0.0042465	-	RNA polymerase-associated protein RapA
PA3744	11347.7	3459.85	1.7136	0.000151	0.0039366	rimM	ribosome maturation factor RimM
PA1687	1146.74	349.444	1.7144	0.00017804	0.0045058	speE	polyamine aminopropyltransferase
PA4272	54328.9	16530.1	1.7166	0.00011339	0.0031799	rplJ	50S ribosomal protein L10
PA2956	959	290.534	1.7228	0.00020687	0.0049232	-	hypothetical protein
PA3655	26413.4	7999.54	1.7233	0.00010677	0.0030604	tsf	elongation factor Ts
PA4050	264.199	79.9332	1.7248	0.00019155	0.0046876	pgpA	phosphatidylglycerophosphatase A
PA3818	3132.16	947.519	1.7249	0.00032258	0.0067481	-	type III secretion system regulator SuhB
PA4267	26544.4	8001.23	1.7301	0.00013721	0.0037269	rpsG	30S ribosomal protein S7
PA4568	14293.9	4308.34	1.7302	0.00014585	0.0038539	rplU	50S ribosomal protein L21
PA0582	278.082	83.6538	1.733	0.00037066	0.007367	folB	dihydroneopterin aldolase
PA0961	704.915	210.99	1.7403	0.00013966	0.003759	-	cold-shock protein
PA0945	3597.4	1076.75	1.7403	0.00015302	0.0039496	purM	phosphoribosylformylglycinamidine cyclo-ligase
PA2829	126.475	37.7991	1.7424	0.00028551	0.0061976	-	hypothetical protein
PA3700	5802.71	1733.14	1.7433	0.00012043	0.0033412	lysS	lysine--tRNA ligase
PA2684	1929.57	575.433	1.7456	0.005266	0.042422	-	hypothetical protein
PA0578	1279.24	381.432	1.7458	0.00022091	0.0052095	-	hypothetical protein
PA4247	10415.3	3098.46	1.7491	9.582e-05	0.0028245	rplR	50S ribosomal protein L18
PA4268	36482	10802.5	1.7558	0.00010579	0.003049	rpsL	30S ribosomal protein S12
PA4934	5018.95	1483.28	1.7586	9.3391e-05	0.0027846	rpsR	30S ribosomal protein S18
PA0150	167.496	49.4951	1.7588	0.00018953	0.0046601	-	transmembrane sensor
PA2971	6558.91	1934.58	1.7614	0.00010486	0.0030393	-	hypothetical protein
PA4263	32190.3	9472.31	1.7648	0.00011099	0.003138	rplC	50S ribosomal protein L3
PA4262	27655.9	8136.45	1.7651	0.00010387	0.0030393	rplD	50S ribosomal protein L4
PA2660	461.034	134.168	1.7808	0.00014679	0.0038539	-	hypothetical protein
PA2775	326.143	94.7957	1.7826	0.0001113	0.003138	-	hypothetical protein
PA4572	2011.38	582.784	1.7872	9.1445e-05	0.0027582	fklB	peptidyl-prolyl cis-trans isomerase FklB
PA2629	3262.24	941.996	1.7921	8.9542e-05	0.0027297	purB	adenylosuccinate lyase
PA4244	16234.2	4683.67	1.7933	6.2289e-05	0.0020332	rplO	50S ribosomal protein L15
PA3820	4578.17	1311.16	1.8039	3.9816e-05	0.001578	secF	preprotein translocase subunit SecF
PA5402	119.084	34.0898	1.8046	0.00088077	0.013722	-	hypothetical protein
PA0169	661.065	188.443	1.8107	7.7781e-05	0.0024756	-	hypothetical protein
PA3080	425.714	120.978	1.8151	0.00074651	0.011967	-	hypothetical protein
PA5568	10279.4	2918.16	1.8166	3.8315e-05	0.0015721	-	inner membrane protein translocase subunit YidC
PA4246	25275.7	7160.73	1.8196	4.9138e-05	0.001834	rpsE	30S ribosomal protein S5
PA4855	3131.84	885.529	1.8224	5.8795e-05	0.0019635	purD	phosphoribosylamine--glycine ligase
PA2851	12446.5	3490.84	1.8341	3.9473e-05	0.001578	efp	elongation factor P
PA2953	9011.14	2525.18	1.8353	5.4801e-05	0.0019183	-	electron transfer flavoprotein-ubiquinone oxidoreductase
PA3677	436.254	122.154	1.8365	0.00018897	0.0046601	-	resistance-nodulation-cell division (RND) efflux membrane fusion protein
PA3823	1865.58	520.168	1.8426	4.9931e-05	0.0018503	tgt	queuine tRNA-ribosyltransferase
PA4673	4271.34	1188.06	1.8461	3.5612e-05	0.0015396	-	GTP-dependent nucleic acid-binding protein EngD
PA4433	31050.4	8633.82	1.8465	4.8002e-05	0.0018178	rplM	50S ribosomal protein L13
PA5156	367.032	101.99	1.8475	0.00010449	0.0030393	-	hypothetical protein
PA1771	664.917	184.583	1.8489	4.6121e-05	0.0017724	estX	hydrolase
PA4249	23035.7	6388.83	1.8502	5.7087e-05	0.0019357	rpsH	30S ribosomal protein S8
PA4854	4514.83	1248.93	1.854	3.9845e-05	0.001578	purH	bifunctional phosphoribosylaminoimidazolecarboxamide formyltransferase/IMP cyclohydrolase
PA4853	749.259	207.115	1.855	5.35e-05	0.0019126	fis	Fis family transcriptional regulator
PA4243	60964.6	16635.7	1.8737	2.8207e-05	0.0012615	secY	preprotein translocase subunit SecY
PA0171	350.435	95.4994	1.8756	5.5464e-05	0.0019183	-	hypothetical protein
PA5235	1776.76	480.215	1.8875	3.6312e-05	0.0015441	glpT	sn-glycerol-3-phosphate transporter
PA4852	5361	1447.45	1.889	3.7925e-05	0.0015721	-	hypothetical protein
PA4319	432.157	116.31	1.8936	0.0013179	0.017441	-	hypothetical protein
PA3484	501.996	134.407	1.9011	0.002066	0.023963	-	hypothetical protein
PA1591	181.863	48.4478	1.9083	0.00030865	0.0065723	-	hypothetical protein
PA3562	1952.03	519.319	1.9103	0.0063673	0.047763	fruI	PTS system fructose-specific transporter subunit FruI
PA4935	31747.3	8421.11	1.9146	2.3494e-05	0.0010981	rpsF	30S ribosomal protein S6
PA0195	1386.27	365.683	1.9225	0.0015266	0.019365	pntAB	NAD(P) transhydrogenase subunit alpha
PA3821	8054.32	2119.57	1.926	1.2017e-05	0.00066325	secD	preprotein translocase subunit SecD
PA4248	28399.5	7446.01	1.9313	1.9814e-05	0.00096978	rplF	50S ribosomal protein L6
PA3182	1397.13	365.906	1.9329	0.00018405	0.0045905	pgl	6-phosphogluconolactonase
PA2352	374.194	97.6329	1.9383	4.2058e-05	0.0016406	-	glycerophosphoryl diester phosphodiesterase
PA0506	6944.34	1811.22	1.9389	3.5071e-05	0.001529	-	acyl-CoA dehydrogenase
PA4672	1419.29	369.137	1.9429	1.7986e-05	0.0008972	-	peptidyl-tRNA hydrolase
PA3179	3345.38	868.256	1.946	5.5864e-05	0.0019194	-	ribosomal large subunit pseudouridine synthase B
PA4644	349.814	90.5812	1.9493	8.5874e-05	0.0026519	-	hypothetical protein
PA4574	756.759	195.867	1.95	4.8717e-05	0.0018315	-	hypothetical protein
PA3162	95450.1	24596.3	1.9563	2.0346e-05	0.00097738	rpsA	30S ribosomal protein S1
PA0563	3008.59	771.201	1.9639	6.5161e-06	0.00041449	-	hypothetical protein
PA0281	96.5605	24.6892	1.9676	0.00024195	0.0055746	cysW	sulfate transporter CysW
PA4563	14319.1	3646.98	1.9732	2.5156e-05	0.0011448	rpsT	30S ribosomal protein S20
PA2391	127.557	32.4195	1.9762	6.2312e-05	0.0020332	opmQ	hypothetical protein
PA1552	6195.5	1573.13	1.9776	1.2523e-05	0.0006839	ccoQ1	cytochrome C oxidase cbb3-type subunit CcoQ
PA4628	1160.84	294.657	1.9781	2.4605e-05	0.0011296	lysP	lysine-specific permease
PA3743	13488.1	3409.63	1.984	1.688e-05	0.00086706	trmD	tRNA (guanine-N(1)-)-methyltransferase
PA5570	1553.2	389.897	1.9941	1.6032e-05	0.00083175	rpmH	50S ribosomal protein L34
PA2688	26.2708	6.5832	1.9966	0.0021635	0.024561	pfeA	ferric enterobactin receptor
PA4317	2720.68	668.283	2.0254	5.9874e-06	0.00038828	-	hypothetical protein
PA4928	2494.91	612.67	2.0258	1.4617e-05	0.00078012	-	hypothetical protein
PA4719	1600.07	392.859	2.026	1.7247e-05	0.00087721	-	transporter
PA5286	1010.74	246.531	2.0356	9.8539e-06	0.00058761	-	hypothetical protein
PA2468	88.9266	21.6221	2.0401	0.0022772	0.025137	foxI	ECF sigma factor FoxI
PA1553	395.472	96.1199	2.0407	1.0604e-05	0.00061126	ccoO1	cbb3-type cytochrome C oxidase subunit II
PA0781	121.412	29.4593	2.0431	0.00093106	0.014188	-	hypothetical protein
PA5216	446.662	108.312	2.044	0.0023678	0.025531	-	iron ABC transporter substrate-binding protein
PA3925	2613.03	631.511	2.0488	0.005381	0.042817	-	acyl-CoA thiolase
PA5407	176.278	42.2372	2.0613	5.9042e-05	0.0019635	-	hypothetical protein
PA4720	1629.33	387.793	2.0709	1.3125e-05	0.00070928	trmA	tRNA (uracil-5-)-methyltransferase
PA1838	1667.23	396.604	2.0717	7.374e-06	0.00045007	cysI	sulfite reductase
PA5024	117.942	28.0031	2.0744	3.9293e-05	0.001578	-	hypothetical protein
PA1299	450.182	106.554	2.0789	1.4736e-05	0.00078012	-	hypothetical protein
PA4372	882.259	208.652	2.0801	0.0016206	0.020357	-	hypothetical protein
PA2390	224.04	52.9806	2.0802	1.1898e-05	0.00066325	pvdT	pyoverdine biosynthesis protein PvdT
PA4895	31.3553	7.37672	2.0877	0.0039757	0.035685	-	transmembrane sensor
PA5316	12013.9	2814.43	2.0938	5.6854e-06	0.00037815	rpmB	50S ribosomal protein L28
PA4688	533.428	124.641	2.0975	5.8351e-06	0.0003832	hitB	iron (III)-transporter permease HitB
PA5315	74.3553	17.3636	2.0984	8.0065e-05	0.0025227	rpmG	50S ribosomal protein L33
PA1868	238.544	54.8923	2.1196	8.9972e-05	0.0027297	xqhA	secretion protein XqhA
PA4055	2056.87	471.981	2.1236	0.0051292	0.041803	ribC	riboflavin synthase subunit alpha
PA0775	769.914	176.043	2.1288	7.1981e-06	0.00044457	-	tRNA (cmo5U34)-methyltransferase
PA4373	788.341	175.704	2.1657	5.8442e-05	0.0019635	-	hypothetical protein
PA2840	7651.13	1698.95	2.171	2.9263e-06	0.0002199	-	ATP-dependent RNA helicase
PA2440	198.279	43.9268	2.1744	0.0028703	0.028527	-	hypothetical protein
PA0654	2496.83	544.556	2.1969	3.5411e-06	0.00025166	speD	S-adenosylmethionine decarboxylase
PA2957	2715.12	591.308	2.199	1.8576e-06	0.00015376	-	transcriptional regulator
PA5406	193.215	41.591	2.2159	5.3013e-05	0.0019126	-	hypothetical protein
PA4873	540.504	114.836	2.2347	4.0401e-06	0.00027947	-	heat-shock protein
PA0546	9297.21	1940.62	2.2603	2.6801e-07	3.659e-05	metK	S-adenosylmethionine synthetase
PA4645	1319.07	274.936	2.2624	2.7973e-06	0.00021342	-	hypoxanthine-guanine phosphoribosyltransferase
PA3298	36.6601	7.56327	2.2771	0.00019759	0.0047903	-	hypothetical protein
PA3720	147.743	30.3722	2.2823	0.00061583	0.010721	-	hypothetical protein
PA3719	18.4236	3.78392	2.2836	0.0023158	0.025243	armR	MexR antirepressor ArmR
PA3452	1665.3	341.245	2.2869	5.3823e-05	0.0019126	mqoA	malate:quinone oxidoreductase
PA5117	8311.57	1701.51	2.2883	9.7555e-07	9.3725e-05	typA	regulatory protein TypA
PA0547	3934.35	802.538	2.2935	3.5109e-07	4.4426e-05	-	transcriptional regulator
PA0172	1794.91	360.656	2.3152	4.9912e-07	5.6292e-05	-	hypothetical protein
PA0914	82.6383	16.1947	2.3513	1.5722e-05	0.0008239	-	hypothetical protein
PA5033	292.311	56.2443	2.3777	4.2475e-07	5.1247e-05	-	hypothetical protein
PA5139	1070.48	204.897	2.3853	1.8441e-07	2.5857e-05	-	hypothetical protein
PA0165	1460.17	276.482	2.4009	3.1565e-07	4.094e-05	-	hypothetical protein
PA1301	104.825	19.5897	2.4198	2.967e-06	0.0002199	-	transmembrane sensor
PA1363	96.459	17.7306	2.4437	0.0022851	0.02517	-	ECF subfamily sigma-70 factor
PA3014	23227.4	4215.69	2.462	0.00050879	0.0092943	faoA	fatty acid oxidation complex subunit alpha
PA0915	196.455	35.5446	2.4665	6.8995e-07	7.3123e-05	-	hypothetical protein
PA1791	1223.87	220.836	2.4704	8.3408e-08	1.4424e-05	-	hypothetical protein
PA0603	856.172	154.081	2.4742	6.5512e-06	0.00041449	-	ABC transporter ATP-binding protein
PA0196	793.5	142.278	2.4795	0.0016959	0.021031	pntB	pyridine nucleotide transhydrogenase subunit beta
PA3641	4144.99	737.339	2.491	1.3115e-07	1.944e-05	-	amino acid permease
PA3062	43.101	7.60512	2.5027	0.0018888	0.022631	pelC	pellicle/biofilm biosynthesis outer membrane protein PelC
PA3183	7539.37	1321.48	2.5123	7.2769e-07	7.3123e-05	zwf	glucose-6-phosphate 1-dehydrogenase
PA1300	93.2484	15.9858	2.5443	1.5607e-06	0.00013613	-	ECF subfamily sigma-70 factor
PA2653	1048.27	178.695	2.5524	1.757e-07	2.5321e-05	-	transporter
PA3061	124.882	21.1673	2.5607	0.0048427	0.040523	pelD	pellicle/biofilm biosynthesis protein PelD
PA3013	11785.7	1991.84	2.5649	0.00052009	0.0094344	foaB	3-ketoacyl-CoA thiolase
PA3741	624.99	103.86	2.5892	9.4612e-08	1.5339e-05	-	acyl-CoA thioesterase
PA1554	3841.35	635.332	2.596	3.6411e-08	6.7464e-06	ccoN1	cbb3-type cytochrome C oxidase subunit I
PA4616	1660.81	252.568	2.7171	1.2125e-08	2.7349e-06	-	C4-dicarboxylate-binding protein
PA2321	655.026	95.3334	2.7805	2.0078e-08	4.2424e-06	-	gluconokinase
PA1228	634.058	89.5441	2.8239	2.275e-05	0.0010828	-	hypothetical protein
PA1183	5046.92	711.931	2.8256	2.086e-09	6.4091e-07	dctA	C4-dicarboxylate transport protein
PA0916	2071.48	288.638	2.8433	6.4646e-09	1.5971e-06	-	ribosomal protein S12 methylthiotransferase RimO
PA1845	55.8447	7.6996	2.8586	0.0030187	0.029494	-	hypothetical protein
PA2287	104.428	14.0474	2.8941	3.7691e-05	0.0015721	-	hypothetical protein
PA0047	1178.73	158.028	2.899	5.1561e-05	0.0018838	-	hypothetical protein
PA2466	77.9852	10.4044	2.906	0.0027676	0.027988	foxA	ferrioxamine receptor FoxA
PA3064	295.222	38.0014	2.9577	0.0001529	0.0039496	pelA	hypothetical protein
PA3058	60.6042	7.60284	2.9948	0.0047627	0.040046	pelG	pellicle/biofilm biosynthesis Wzx-like polysaccharide transporter PelG
PA2322	266.526	33.1668	3.0065	1.8672e-06	0.00015376	-	gluconate permease
PA3063	270.331	33.5493	3.0104	0.0012972	0.017345	pelB	pellicle/biofilm biosynthesis protein PelB
PA4513	763.487	93.7558	3.0256	0.0011766	0.016453	-	oxidoreductase
PA2252	2310	274.389	3.0736	4.6963e-10	2.0304e-07	-	AGCS sodium/alanine/glycine symporter
PA0801	439.069	50.788	3.1119	0.0046828	0.039567	-	hypothetical protein
PA3877	7051.58	784.896	3.1674	0.0039337	0.035486	narK1	nitrite extrusion protein 1
PA0046	1076.12	116.915	3.2023	8.2776e-05	0.0025715	-	hypothetical protein
PA0277	1418.41	153.483	3.2081	6.527e-10	2.6048e-07	-	hypothetical protein
PA3607	474.737	51.2965	3.2102	3.6014e-05	0.0015441	potA	polyamine transporter ATP-binding protein PotA
PA0045	2454.22	264.179	3.2157	0.00094596	0.014308	-	hypothetical protein
PA3713	1200.07	119.354	3.3298	1.5538e-11	2.0153e-08	spdH	spermidine dehydrogenase SpdH
PA4370	4049.05	401.695	3.3334	0.0056579	0.044207	icmP	insulin-cleaving metalloproteinase outer membrane protein
PA2664	5471.97	529.963	3.3681	0.0047957	0.040194	fhp	flavohemoprotein
PA0508	4727.23	449.76	3.3938	1.259e-06	0.00011876	-	acyl-CoA dehydrogenase
PA3608	202.482	18.8752	3.4232	1.4869e-10	9.6427e-08	potB	polyamine ABC transporter permease PotB
PA3610	392.885	33.5994	3.5476	2.9076e-11	3.0169e-08	potD	polyamine ABC transporter substrate-binding protein PotD
PA3609	173.521	14.6518	3.566	7.1399e-07	7.3123e-05	potC	polyamine ABC transporter permease PotC
PA0471	150.06	11.7974	3.669	0.0029808	0.029284	-	transmembrane sensor
PA0472	205.622	16.0362	3.6806	0.0038346	0.034902	-	RNA polymerase sigma factor
PA4371	749.059	57.9401	3.6924	0.0021431	0.024436	-	hypothetical protein
PA0848	1161.98	89.0116	3.7064	0.0045281	0.03883	-	alkyl hydroperoxide reductase
PA2761	346.585	25.6913	3.7539	0.0018936	0.022636	-	hypothetical protein
PA5217	1439.06	104.948	3.7774	0.0021838	0.024629	-	iron ABC transporter substrate-binding protein
PA2286	316.147	22.226	3.8303	0.00079998	0.012577	-	hypothetical protein
PA2285	309.038	20.3517	3.9246	2.3085e-05	0.0010888	-	hypothetical protein
PA0849	3439.49	211.944	4.0204	0.0034854	0.032368	trxB2	thioredoxin reductase
PA2757	1948.19	108.724	4.1634	5.7743e-17	2.9957e-13	-	hypothetical protein
PA0672	365.433	17.1061	4.417	0.0023836	0.025603	hemO	heme oxygenase
PA0140	16473	721.816	4.5123	0.0014097	0.018193	ahpF	alkyl hydroperoxide reductase
PA0802	37.1177	1.42833	4.6997	2.187e-06	0.00017729	-	hypothetical protein
PA3915	2905.13	110.606	4.7151	5.4394e-05	0.0019183	moaB1	molybdopterin biosynthesis protein B
PA0800	111.241	3.6103	4.9454	6.1018e-05	0.0020163	-	hypothetical protein
PA3268	1950.31	60.5592	5.0092	0.00044937	0.008516	-	TonB-dependent receptor
PA3914	2224.75	54.8281	5.3426	3.8282e-05	0.0015721	moeA1	molybdenum cofactor biosynthesis protein A
PA3186	0	6.74588	#NAME?	0.0013497	0.017727	oprB	porin B

## Sheet: 6-D
Gene_id	readcount_PAO1r_6	readcount_PAO1r_0	log2FoldChange	pval	padj	Genename	Description
PA0836	1540.99	8606.94	-2.4816	3.73e-05	0.0029286	ackA	acetate kinase
PA3337	1818.87	14707.3	-3.0154	1.55e-05	0.0016072	rfaD	ADP-L-glycero-D-mannoheptose-6-epimerase
PA5427	10961.6	34147.1	-1.6393	0.00041061	0.014193	adhA	alcohol dehydrogenase
PA0747	300.975	1305.58	-2.117	0.0014782	0.029143	-	aldehyde dehydrogenase
PA1525	15.6125	74.236	-2.2494	0.0011691	0.025905	alkB2	alkane-1 monooxygenase
PA1742	920.046	3933.64	-2.0961	2.08e-05	0.0018558	-	amidotransferase
PA5170	6547.46	55020.1	-3.071	2.74e-06	0.00044379	arcD	arginine/ornithine antiporter
PA2885	221.59	766.863	-1.7911	0.00018014	0.0080582	atuR	atu genes repressor
PA1673	1800.02	14363.3	-2.9963	1.76e-09	1.02e-06	-	bacteriohemerythrin
PA0403	301.412	1014.83	-1.7514	0.0003765	0.013371	pyrR	bifunctional pyrimidine regulatory protein PyrR/uracil phosphoribosyltransferase
PA1429	1874.25	9623.5	-2.3602	0.0004842	0.01579	-	cation-transporting P-type ATPase
PA5389	46.4587	131.687	-1.5031	0.001687	0.030908	cdhR	CdhR family transcriptional regulator
PA2867	1457.69	5979.89	-2.0364	2.03e-05	0.0018438	-	chemotaxis transducer
PA2920	243.736	851.504	-1.8047	0.000128	0.0063925	-	chemotaxis transducer
PA4108	196.837	1416.95	-2.8477	0.001501	0.029148	-	cyclic di-GMP phosphodiesterase
PA4571	1573.52	9666.27	-2.619	2.51e-08	8.84e-06	-	cytochrome C
PA5304	845.818	6105.23	-2.8516	2.56e-08	8.84e-06	dadA	D-amino acid dehydrogenase small subunit
PA4829	79.1151	232.696	-1.5564	0.0011502	0.025818	lpd3	dihydrolipoamide dehydrogenase
PA1176	6.30288	58.0146	-3.2023	0.001807	0.031977	napF	ferredoxin protein NapF
PA4359	11.1985	41.0795	-1.8751	0.0009479	0.02286	-	ferrous iron transporter A
PA3723	90.9876	335.567	-1.8829	0.00092481	0.022726	-	FMN oxidoreductase
PA2323	348.182	1327.74	-1.9311	1.53e-05	0.0016072	-	glyceraldehyde-3-phosphate dehydrogenase
PA3584	1088.19	9394.46	-3.1099	0.0023942	0.037939	glpD	glycerol-3-phosphate dehydrogenase
PA2320	135.174	451.475	-1.7398	0.00025069	0.009979	gntR	GntR family transcriptional regulator
PA0656	90.0899	338.445	-1.9095	0.00018232	0.0080582	-	HIT family protein
PA3572	385.56	9789.04	-4.6661	3.78e-10	2.45e-07	-	hypothetical protein
PA4577	236.653	3782.25	-3.9984	1.42e-08	5.66e-06	-	hypothetical protein
PA0200	117.432	1814.91	-3.95	1.44e-12	3.72e-09	-	hypothetical protein
PA2753	429.21	6205.69	-3.8538	4.1e-06	0.00060784	-	hypothetical protein
PA5208	260.386	3183.3	-3.6118	5.99e-12	1.04e-08	-	hypothetical protein
PA0713	198.697	2414.09	-3.6028	6.45e-13	3.35e-09	-	hypothetical protein
PA5027	761.098	8475.41	-3.4771	2.32e-10	1.72e-07	-	hypothetical protein
PA1789	1161.36	12593.2	-3.4388	1.58e-11	2.04e-08	-	hypothetical protein
PA4328	321.156	3324.07	-3.3716	6.1e-11	6.33e-08	-	hypothetical protein
PA3465	328.126	3391.07	-3.3694	6.9e-09	2.98e-06	-	hypothetical protein
PA2501	323.913	3177.26	-3.2941	1.14e-10	9.84e-08	-	hypothetical protein
PA4610	169.802	1606.84	-3.2423	0.00065064	0.018235	-	hypothetical protein
PA3614	787.961	7040.94	-3.1596	2.21e-05	0.0019098	-	hypothetical protein
PA1604	190.766	1496.18	-2.9714	9.76e-08	2.66e-05	-	hypothetical protein
PA5232	1454.85	11212.6	-2.9462	2.44e-09	1.27e-06	-	hypothetical protein
PA5475	3362.05	25251.8	-2.909	6.59e-09	2.98e-06	-	hypothetical protein
PA4348	979.027	6089.85	-2.637	1.72e-07	4.24e-05	-	hypothetical protein
PA3613	2764.39	17154.5	-2.6336	3.93e-08	1.2e-05	-	hypothetical protein
PA0109	34.9267	211.932	-2.6012	1.8e-06	0.00033033	-	hypothetical protein
PA3431	92.5137	559.477	-2.5963	4.03e-06	0.00060784	-	hypothetical protein
PA0276	46.0204	274.283	-2.5753	0.0020084	0.033592	-	hypothetical protein
PA2504	99.8495	593.323	-2.571	4.29e-05	0.0030874	-	hypothetical protein
PA4352	3924.38	22404.5	-2.5133	1.56e-07	4.04e-05	-	hypothetical protein
PA2746	99.638	549.223	-2.4626	0.00014347	0.0067627	-	hypothetical protein
PA3278	258.638	1421.6	-2.4585	3.07e-05	0.0024888	-	hypothetical protein
PA5359	72.0299	372.854	-2.3719	2.18e-06	0.00037748	-	hypothetical protein
PA5409	170.062	855.968	-2.3315	0.0028072	0.042189	-	hypothetical protein
PA5303	220.671	1083.04	-2.2951	1.75e-06	0.00033033	-	hypothetical protein
PA4611	1704.75	7883.77	-2.2093	7.73e-05	0.0046047	-	hypothetical protein
PA4134	30.598	140.831	-2.2025	3.88e-05	0.0029427	-	hypothetical protein
PA0673	23.0488	104.242	-2.1772	0.00072981	0.019691	-	hypothetical protein
PA2662	154.671	694.185	-2.1661	0.00044777	0.015175	-	hypothetical protein
PA4608	180.96	786.928	-2.1206	9.02e-05	0.0048715	-	hypothetical protein
PA4575	99.25	424.047	-2.0951	0.0016359	0.030487	-	hypothetical protein
PA5381	33.6293	143.434	-2.0926	8.45e-05	0.0048139	-	hypothetical protein
PA1516	29.9949	126.729	-2.079	5.65e-05	0.003529	-	hypothetical protein
PA2754	1178.07	4956.83	-2.073	6.25e-05	0.0038137	-	hypothetical protein
PA5115	76.4065	314.134	-2.0396	1.88e-05	0.0018023	-	hypothetical protein
PA2576	84.1965	341.889	-2.0217	2.71e-05	0.0022297	-	hypothetical protein
PA0484	64.3524	254.135	-1.9815	8.98e-05	0.0048715	-	hypothetical protein
PA3307	145.117	572.038	-1.9789	0.00066344	0.018494	-	hypothetical protein
PA3274	10.7052	41.3479	-1.9495	0.001794	0.031966	-	hypothetical protein
PA5183	724.631	2781.6	-1.9406	0.0018054	0.031977	-	hypothetical protein
PA3451	23.3117	88.5325	-1.9252	0.00021615	0.0090382	-	hypothetical protein
PA3986	57.6233	218.334	-1.9218	8.75e-05	0.0048715	-	hypothetical protein
PA2883	373.645	1409.6	-1.9155	0.00013987	0.0066535	-	hypothetical protein
PA4040	39.8601	148.902	-1.9013	0.00084086	0.021477	-	hypothetical protein
PA2364	38.2003	142.679	-1.9011	0.00018339	0.0080582	-	hypothetical protein
PA3662	827.396	3053.26	-1.8837	0.00011259	0.0059567	-	hypothetical protein
PA3846	180.261	657.599	-1.8671	0.0013553	0.028175	-	hypothetical protein
PA5494	1169.8	4245.08	-1.8595	5.5e-05	0.0034804	-	hypothetical protein
PA2381	684.863	2476.48	-1.8544	0.00025212	0.009979	-	hypothetical protein
PA2375	10.4738	36.4489	-1.7991	0.0013506	0.028175	-	hypothetical protein
PA1289	24.9205	85.5246	-1.779	0.00050619	0.015795	-	hypothetical protein
PA3342	97.038	327.799	-1.7562	0.00017141	0.0079354	-	hypothetical protein
PA4803	80.7524	269.378	-1.7381	0.00052837	0.016307	-	hypothetical protein
PA4703	22.7784	73.406	-1.6882	0.0033846	0.047302	-	hypothetical protein
PA3309	16560.8	53088.5	-1.6806	0.0002839	0.010667	-	hypothetical protein
PA4793	242.926	760.732	-1.6469	0.00070499	0.019443	-	hypothetical protein
PA2799	185.305	578.329	-1.642	0.00071578	0.019636	-	hypothetical protein
PA4833	204.326	636.675	-1.6397	0.00073431	0.019691	-	hypothetical protein
PA2847	88.0409	270.74	-1.6207	0.00058262	0.017286	-	hypothetical protein
PA4362	62.3611	191.77	-1.6207	0.0011175	0.025567	-	hypothetical protein
PA4041	50.9635	156.611	-1.6197	0.0018307	0.032286	-	hypothetical protein
PA0894	32.4682	99.6041	-1.6172	0.0026437	0.0409	-	hypothetical protein
PA0270	37.5949	115.232	-1.6159	0.0010542	0.024545	-	hypothetical protein
PA0788	202.956	618.179	-1.6069	0.001156	0.025835	-	hypothetical protein
PA1291	60.6242	183.22	-1.5956	0.0016118	0.030389	-	hypothetical protein
PA2814	64.1739	192.42	-1.5842	0.0007661	0.019965	-	hypothetical protein
PA0983	63.5564	190.482	-1.5835	0.00093445	0.022854	-	hypothetical protein
PA3419	119.128	354.712	-1.5741	0.001793	0.031966	-	hypothetical protein
PA0545	2634.17	7805.33	-1.5671	0.0032591	0.046045	-	hypothetical protein
PA1366	456.407	1336.95	-1.5506	0.00062669	0.017952	-	hypothetical protein
PA0452	34.465	100.595	-1.5454	0.0018893	0.032716	-	hypothetical protein
PA0359	720.54	2087.32	-1.5345	0.0019124	0.032943	-	hypothetical protein
PA0122	139.747	403.932	-1.5313	0.002694	0.041327	-	hypothetical protein
PA2260	246.926	711.936	-1.5277	0.00050782	0.015795	-	hypothetical protein
PA3762	299.912	854.969	-1.5113	0.0014943	0.029148	-	hypothetical protein
PA1166	38.8237	110.667	-1.5112	0.0033212	0.046542	-	hypothetical protein
PA3343	207.247	586.722	-1.5013	0.0015165	0.029303	-	hypothetical protein
PA5379	24.8998	94.2919	-1.921	0.00033558	0.012168	sdaB	L-serine dehydratase
PA1546	3104.37	16478.1	-2.4082	8.14e-07	0.00018339	hemN	oxygen-independent coproporphyrinogen-III oxidase
PA0872	1073.87	4491.16	-2.0643	2.2e-05	0.0019098	phhA	phenylalanine 4-monooxygenase
PA5207	373.927	1742.08	-2.22	1.58e-06	0.00031539	-	phosphate transporter
PA3305	1618.44	6793.54	-2.0696	8.9e-06	0.0010544	phrS	PhrS
PA0499	3.86776	27.9839	-2.855	0.0006367	0.018139	-	pili assembly chaperone
PA0408	2007.11	5992.89	-1.5781	0.00094764	0.02286	pilG	pilus biosynthesis/twitching motility protein PilG
PA0295	379.443	1324.48	-1.8035	0.00032003	0.011686	-	polyamine binding protein
PA5410	102.365	435.992	-2.0906	0.00074053	0.019691	gbcA	protein GbcA
PA2663	11.9064	65.9054	-2.4687	1.96e-05	0.0018181	ppyR	psl and pyoverdine operon regulator PpyR
PA1049	844.882	2679.61	-1.6652	0.00085995	0.021645	pdxH	pyridoxine/pyridoxamine 5'-phosphate oxidase
PA2520	46.7946	167.201	-1.8372	0.00013187	0.0064506	czcA	resistance-nodulation-cell division (RND) divalent metal cation efflux transporter CzcA
PA3622	644.314	2005.68	-1.6383	0.00088575	0.022004	rpoS	RNA polymerase sigma factor RpoS
PA3957	46.6481	257.529	-2.4648	0.00045785	0.015316	-	short-chain dehydrogenase
PA1647	176.967	905.356	-2.355	1.5e-06	0.00031194	-	sulfate transporter
PA0289	93.8312	310.376	-1.7259	0.00045609	0.015316	gpuR	transcriptional activator GpuR
PA1864	23.2062	249.891	-3.4287	0.0016287	0.030487	-	transcriptional regulator
PA0479	25.3908	174.169	-2.7781	0.001201	0.026458	-	transcriptional regulator
PA1196	133.951	795.433	-2.57	0.00014803	0.0069149	-	transcriptional regulator
PA0815	241.658	1107.46	-2.1962	7.11e-06	0.00092143	-	transcriptional regulator
PA0207	77.9467	348.046	-2.1587	0.00060145	0.017619	-	transcriptional regulator
PA2299	62.7129	253.598	-2.0157	0.0004788	0.015712	-	transcriptional regulator
PA3973	251.933	954.712	-1.922	4.03e-05	0.0029427	-	transcriptional regulator
PA4021	256.186	921.345	-1.8465	0.00019739	0.0084585	-	transcriptional regulator
PA0816	129.713	436.637	-1.7511	0.00039514	0.0138	-	transcriptional regulator
PA2718	92.6724	301.017	-1.6996	0.0026504	0.0409	-	transcriptional regulator
PA2577	78.4583	243.586	-1.6344	0.001703	0.030992	-	transcriptional regulator
PA4165	110.947	339.507	-1.6136	0.00084503	0.021478	-	transcriptional regulator
PA2849	83.9204	249.136	-1.5698	0.0023772	0.037926	ohrR	transcriptional regulator
PA3879	385.516	1996.45	-2.3726	5.35e-07	0.00012615	narL	transcriptional regulator NarL
PA2259	377.532	2281.89	-2.5956	3.42e-08	1.11e-05	ptxS	transcriptional regulator PtxS
PA0035	95.4847	294.5	-1.6249	0.0013949	0.02843	trpA	tryptophan synthase subunit alpha
PA2479	39.0341	184.329	-2.2395	0.003578	0.049209	-	two-component response regulator
PA2572	54.8718	221.989	-2.0164	0.00034407	0.012303	-	two-component response regulator
PA0179	142.897	493.292	-1.7875	0.0013786	0.02843	-	two-component response regulator
PA4296	71.2148	251.045	-1.8177	0.0017035	0.030992	pprB	two-component response regulator PprB

## Sheet: 12-D
Gene_id	readcount_PAO1r_12	readcount_PAO1r_0	log2FoldChange	pval	padj	Genename	Description
PA2263	47.475	211.961	-2.1586	0.00078189	0.018344	-	2-hydroxyacid dehydrogenase
PA2261	54.3904	529.709	-3.2838	3.5227e-10	1.4695e-07	-	2-ketogluconate kinase
PA2262	48.9501	238.482	-2.2845	1.0662e-05	0.00090624	-	2-ketogluconate transporter
PA0655	1332.04	3882.44	-1.5433	0.0011231	0.02194	-	2-nonaprenyl-3-methyl-6-methoxy-1%2C4-benzoquinol hydroxylase
PA5231	2561.84	9955.5	-1.9583	0.00014027	0.0056821	-	ABC transporter ATP-binding protein/permease
PA5230	811.35	2926.64	-1.8508	0.00019726	0.0069183	-	ABC transporter permease
PA0836	1233.32	7482.58	-2.601	2.0164e-05	0.0014128	ackA	acetate kinase
PA1562	1828.63	6062.4	-1.7291	0.0005377	0.01447	acnA	aconitate hydratase
PA2815	434.413	1661.83	-1.9356	9.1019e-05	0.0041398	-	acyl-CoA dehydrogenase
PA4351	10.2386	68.25	-2.7368	4.0982e-06	0.00040093	-	acyltransferase
PA3337	1146.63	12785.9	-3.4791	1.1145e-06	0.00013758	rfaD	ADP-L-glycero-D-mannoheptose-6-epimerase
PA1561	1161.92	7353.52	-2.6619	0.00022496	0.0075743	aer	aerotaxis receptor Aer
PA5302	351.676	1386.63	-1.9793	0.00016575	0.0064486	dadX	alanine racemase
PA5427	4253.59	29713.5	-2.8044	5.7914e-08	9.3839e-06	adhA	alcohol dehydrogenase
PA0747	268.887	1137.18	-2.0804	0.00055795	0.014685	-	aldehyde dehydrogenase
PA1525	16.5359	64.5985	-1.9659	0.0023779	0.034791	alkB2	alkane-1 monooxygenase
PA5171	16798.1	66587.1	-1.9869	4.8844e-05	0.0028455	arcA	arginine deiminase
PA5170	6452.65	47845.4	-2.8904	3.0012e-06	0.00031123	arcD	arginine/ornithine antiporter
PA3531	2111.35	10265.9	-2.2816	0.0011732	0.022364	bfrB	bacterioferritin
PA4880	247.031	805.285	-1.7048	0.0042886	0.049635	-	bacterioferritin
PA1673	1412.97	12503	-3.1455	4.3055e-10	1.5946e-07	-	bacteriohemerythrin
PA5373	1931.65	6462.39	-1.7422	0.00074078	0.017948	betB	betaine aldehyde dehydrogenase
PA5374	690.244	2734.49	-1.9861	8.7385e-05	0.0040097	betI	BetI family transcriptional regulator
PA0403	213.77	882.43	-2.0454	5.8507e-05	0.0031084	pyrR	bifunctional pyrimidine regulatory protein PyrR/uracil phosphoribosyltransferase
PA1429	924.068	8371.41	-3.1794	2.1868e-05	0.0014726	-	cation-transporting P-type ATPase
PA5389	30.6669	114.674	-1.9028	0.00068438	0.01706	cdhR	CdhR family transcriptional regulator
PA4633	704.832	3703.17	-2.3934	0.004108	0.04852	-	chemotaxis transducer
PA2867	1382.35	5204.8	-1.9127	0.00011497	0.0048864	-	chemotaxis transducer
PA2920	215.571	740.616	-1.7806	0.00021922	0.0074291	-	chemotaxis transducer
PA2654	717.846	2035.74	-1.5038	0.0013875	0.02498	-	chemotaxis transducer
PA5372	710.614	2111.23	-1.5709	0.0022977	0.033942	betA	choline dehydrogenase
PA0366	117.786	433.968	-1.8814	0.001416	0.025057	-	coniferyl aldehyde dehydrogenase
PA4571	985.773	8405.63	-3.092	7.1894e-09	1.8639e-06	-	cytochrome C
PA4587	8481.92	30588	-1.8505	0.00019239	0.0069183	ccpR	cytochrome C551 peroxidase
PA5304	836.332	5315.65	-2.6681	1.02e-07	1.6026e-05	dadA	D-amino acid dehydrogenase small subunit
PA4829	61.2373	202.507	-1.7255	0.00081952	0.018395	lpd3	dihydrolipoamide dehydrogenase
PA3723	58.5189	292.034	-2.3192	0.00011872	0.0050046	-	FMN oxidoreductase
PA0134	242.909	1078.28	-2.1502	0.0004044	0.011649	-	guanine deaminase
PA0656	58.1922	294.392	-2.3388	8.1754e-06	0.00073085	-	HIT family protein
PA2753	376.435	5399.88	-3.8425	2.2037e-06	0.00024311	-	hypothetical protein
PA3572	612.552	8519.76	-3.7979	5.1618e-09	1.4086e-06	-	hypothetical protein
PA2260	48.686	619.492	-3.6695	7.3515e-12	7.6235e-09	-	hypothetical protein
PA4577	260.369	3290.34	-3.6596	5.1593e-08	8.8718e-06	-	hypothetical protein
PA4352	1579.33	19487.8	-3.6252	1.5512e-11	1.3405e-08	-	hypothetical protein
PA3613	1333.63	14923.9	-3.4842	6.3261e-11	4.6858e-08	-	hypothetical protein
PA5027	691.73	7372.73	-3.4139	2.1305e-10	1.2274e-07	-	hypothetical protein
PA5475	2080.24	21967.1	-3.4005	1.1412e-10	7.3962e-08	-	hypothetical protein
PA3465	283.621	2948.25	-3.3778	2.6908e-09	7.869e-07	-	hypothetical protein
PA0200	160.128	1578.11	-3.3009	9.4031e-10	3.2503e-07	-	hypothetical protein
PA2501	284.722	2764.48	-3.2794	3.6844e-10	1.4695e-07	-	hypothetical protein
PA3614	643.72	6120.43	-3.2491	1.28e-05	0.0010245	-	hypothetical protein
PA5208	298.112	2769.06	-3.2155	2.4362e-10	1.2632e-07	-	hypothetical protein
PA1789	1187.08	10957.6	-3.2064	2.7785e-10	1.3097e-07	-	hypothetical protein
PA4328	323.238	2892.71	-3.1618	1.2196e-09	3.9524e-07	-	hypothetical protein
PA4523	863.849	7634.99	-3.1438	0.00081641	0.018395	-	hypothetical protein
PA5303	110.666	943.013	-3.0911	1.6784e-08	3.9557e-06	-	hypothetical protein
PA2754	513.531	4311.17	-3.0696	1.9528e-08	4.2189e-06	-	hypothetical protein
PA2504	62.9305	516.549	-3.0371	3.5882e-06	0.0003648	-	hypothetical protein
PA1604	172.298	1301.52	-2.9172	5.3043e-08	8.8718e-06	-	hypothetical protein
PA3274	4.85926	35.9531	-2.8873	3.2504e-05	0.0020553	-	hypothetical protein
PA3309	6324.39	46177.1	-2.8682	2.6638e-08	5.3122e-06	-	hypothetical protein
PA5232	1335.45	9750.43	-2.8681	3.1549e-08	6.0586e-06	-	hypothetical protein
PA3615	532.012	3776.3	-2.8274	0.0011387	0.021948	-	hypothetical protein
PA0713	301.119	2101.43	-2.803	1.5607e-08	3.8534e-06	-	hypothetical protein
PA4294	5.66318	39.5169	-2.8028	0.0018544	0.029216	-	hypothetical protein
PA2381	312.497	2156.69	-2.7869	3.316e-08	6.1405e-06	-	hypothetical protein
PA0545	1050.93	6791.71	-2.6921	2.3253e-07	3.4448e-05	-	hypothetical protein
PA4610	225.589	1396.15	-2.6297	0.0017607	0.028352	-	hypothetical protein
PA5409	120.935	744.063	-2.6212	0.0015116	0.025952	-	hypothetical protein
PA1076	734.593	4370.19	-2.5727	0.0012428	0.02269	-	hypothetical protein
PA2746	80.664	478.052	-2.5672	6.1822e-05	0.003129	-	hypothetical protein
PA0673	15.3578	90.6775	-2.5618	0.00021851	0.0074291	-	hypothetical protein
PA4305	34.5162	184.327	-2.4169	0.00133	0.024197	rcpC	hypothetical protein
PA4611	1338.68	6857.71	-2.3569	5.7019e-05	0.0031084	-	hypothetical protein
PA4349	214.727	1096.7	-2.3526	0.0014249	0.02513	-	hypothetical protein
PA3342	60.3969	285.093	-2.2389	2.0717e-05	0.0014134	-	hypothetical protein
PA1050	323.882	1526.56	-2.2367	1.8066e-05	0.001301	-	hypothetical protein
PA5359	69.3254	324.415	-2.2264	1.6596e-05	0.0012471	-	hypothetical protein
PA3278	266.263	1235.82	-2.2145	6.2741e-05	0.003129	-	hypothetical protein
PA5183	528.284	2418.72	-2.1949	0.00089841	0.01963	-	hypothetical protein
PA5115	60.2758	273.271	-2.1807	4.174e-05	0.0024593	-	hypothetical protein
PA5494	816.298	3692.13	-2.1773	1.086e-05	0.00090825	-	hypothetical protein
PA1041	97.2611	436.681	-2.1666	0.0010441	0.021064	-	hypothetical protein
PA0109	41.3233	184.362	-2.1575	3.7323e-05	0.0023289	-	hypothetical protein
PA4311	147.715	641.609	-2.1189	0.00062115	0.015928	-	hypothetical protein
PA4348	1231.79	5297.75	-2.1046	3.773e-05	0.0023289	-	hypothetical protein
PA3123	129.06	549.04	-2.0889	0.00012182	0.0050937	-	hypothetical protein
PA2485	21.456	90.6763	-2.0793	0.00016467	0.0064486	-	hypothetical protein
PA4607	653.105	2744.25	-2.071	3.9657e-05	0.0023909	-	hypothetical protein
PA2576	70.9498	297.36	-2.0673	0.00010018	0.0044925	-	hypothetical protein
PA5381	29.924	124.797	-2.0602	0.00014226	0.0057181	-	hypothetical protein
PA4463	3465.55	13992.4	-2.0135	5.5438e-05	0.0030885	-	hypothetical protein
PA4608	169.716	684.497	-2.0119	0.00024781	0.0081322	-	hypothetical protein
PA4350	16.1437	62.5686	-1.9545	0.0015091	0.025952	-	hypothetical protein
PA4877	39.0378	150.013	-1.9421	0.00019601	0.0069183	-	hypothetical protein
PA3662	692.148	2655.6	-1.9399	7.3937e-05	0.0035171	-	hypothetical protein
PA2883	322.224	1226.12	-1.928	0.00010683	0.0046941	-	hypothetical protein
PA5473	291.647	1097.57	-1.912	0.0024173	0.035093	-	hypothetical protein
PA1597	505.228	1898.45	-1.9098	0.00045403	0.012864	-	hypothetical protein
PA4346	16.7223	62.8176	-1.9094	0.0027193	0.038011	-	hypothetical protein
PA4134	32.6381	122.449	-1.9075	0.00027348	0.0086069	-	hypothetical protein
PA4833	147.922	553.774	-1.9045	0.00014565	0.005809	-	hypothetical protein
PA1111	17.3102	64.4002	-1.8954	0.0020307	0.030967	-	hypothetical protein
PA4575	99.6455	368.79	-1.8879	0.0030934	0.040989	-	hypothetical protein
PA0788	145.522	537.571	-1.8852	0.00017825	0.0066973	-	hypothetical protein
PA3451	21.0211	77.083	-1.8746	0.000628	0.015928	-	hypothetical protein
PA3054	327.009	1197.2	-1.8723	0.00027555	0.0086069	-	hypothetical protein
PA3783	32.3356	116.184	-1.8452	0.00088057	0.019429	-	hypothetical protein
PA3846	161.484	571.871	-1.8243	0.0033104	0.042697	-	hypothetical protein
PA2805	878.019	3104.67	-1.8221	0.0010972	0.021892	-	hypothetical protein
PA5446	8109.25	28608.7	-1.8188	6.4264e-05	0.0031435	-	hypothetical protein
PA3868	20.604	72.3994	-1.8131	0.0020817	0.031653	-	hypothetical protein
PA2799	143.374	502.876	-1.8104	0.0004389	0.012573	-	hypothetical protein
PA4531	50.1519	175.389	-1.8062	0.001134	0.02194	-	hypothetical protein
PA0452	25.4087	87.5194	-1.7843	0.0011286	0.02194	-	hypothetical protein
PA4703	18.5735	63.9395	-1.7835	0.0016229	0.027231	-	hypothetical protein
PA2916	183.395	621.625	-1.7611	0.00037135	0.01094	-	hypothetical protein
PA0270	30.1294	100.262	-1.7345	0.0023492	0.034505	-	hypothetical protein
PA0484	66.5209	221.298	-1.7341	0.00038046	0.011083	-	hypothetical protein
PA0490	62.3435	206.414	-1.7272	0.00098358	0.020297	-	hypothetical protein
PA2221	12.052	39.6437	-1.7178	0.0027139	0.038011	-	hypothetical protein
PA2244	11.4595	37.5037	-1.7105	0.0030121	0.040355	pslN	hypothetical protein
PA1473	32.0692	103.851	-1.6953	0.0015851	0.026685	-	hypothetical protein
PA1166	30.1782	96.3439	-1.6747	0.0028161	0.039041	-	hypothetical protein
PA4929	85.6911	273.01	-1.6717	0.0010275	0.020892	-	hypothetical protein
PA3307	156.196	497.29	-1.6707	0.0015603	0.026438	-	hypothetical protein
PA0122	110.63	351.821	-1.6691	0.00071374	0.017605	-	hypothetical protein
PA3040	530.014	1666.61	-1.6528	0.00096881	0.020288	-	hypothetical protein
PA4362	53.2298	166.86	-1.6483	0.0011095	0.021892	-	hypothetical protein
PA2486	27.1676	85.0392	-1.6462	0.0031956	0.041527	-	hypothetical protein
PA3986	60.9064	189.99	-1.6413	0.00079242	0.018395	-	hypothetical protein
PA0497	20.1019	62.5579	-1.6379	0.0027777	0.038716	-	hypothetical protein
PA5271	184.024	568.956	-1.6284	0.0018526	0.029216	-	hypothetical protein
PA3419	101.459	308.733	-1.6055	0.0031194	0.041156	-	hypothetical protein
PA4605	88.3151	268.265	-1.6029	0.0032929	0.042578	-	hypothetical protein
PA4916	381.369	1155.89	-1.5997	0.0017884	0.028708	-	hypothetical protein
PA4345	141.729	428.164	-1.595	0.0017175	0.028042	-	hypothetical protein
PA1408	114.473	335.855	-1.5528	0.0027957	0.038862	-	hypothetical protein
PA5212	264.295	771.264	-1.5451	0.0015337	0.026226	-	hypothetical protein
PA1851	86.8521	251.12	-1.5317	0.0030687	0.040989	-	hypothetical protein
PA3945	185.649	529.481	-1.512	0.0020227	0.030937	-	hypothetical protein
PA3526	606.766	1722.67	-1.5054	0.0041968	0.048791	-	hypothetical protein
PA3120	205.407	603.102	-1.5539	0.0033256	0.042788	leuD	isopropylmalate isomerase small subunit
PA0215	14.6865	52.0147	-1.8244	0.0037842	0.045785	-	malonate transporter MadL
PA1197	137.391	425.116	-1.6296	0.0018595	0.029216	-	NAD-dependent protein deacylase
PA4876	256.538	874.412	-1.7691	0.0011104	0.021892	osmE	OsmE family transcriptional regulator
PA0059	50.8707	197.059	-1.9537	0.00032369	0.0098725	osmC	osmotically inducible protein OsmC
PA4067	20621.7	80172.7	-1.9589	0.0043248	0.049832	oprG	outer membrane protein OprG
PA1833	920.689	2937.67	-1.6739	0.0009943	0.020297	-	oxidoreductase
PA1546	2440.9	14345.1	-2.5551	6.0955e-07	8.1039e-05	hemN	oxygen-independent coproporphyrinogen-III oxidase
PA0872	1043.78	3906.22	-1.904	0.00019747	0.0069183	phhA	phenylalanine 4-monooxygenase
PA0835	2431.18	7215.54	-1.5694	0.0011998	0.022512	pta	phosphate acetyltransferase
PA5207	195.013	1515.94	-2.9586	4.0006e-08	7.1529e-06	-	phosphate transporter
PA0714	204.458	849.617	-2.055	2.9617e-05	0.0018958	phrD	PhrD
PA3305	1038.3	5909.34	-2.5088	8.575e-07	0.00011115	phrS	PhrS
PA0499	5.96542	24.3291	-2.028	0.004317	0.049832	-	pili assembly chaperone
PA1634	19.9026	73.7395	-1.8895	0.001415	0.025057	kdpB	potassium-transporting ATPase subunit B
PA0355	62.3718	294.744	-2.2405	0.0021763	0.032803	pfpI	protease PfpI
PA2304	33.7795	109.405	-1.6955	0.0026848	0.037828	ambC	protein AmbC
PA5410	72.3471	378.965	-2.3891	0.00013976	0.0056821	gbcA	protein GbcA
PA5380	83.6201	325.88	-1.9624	0.00025654	0.0083136	gbdR	protein GbdR
PA2400	106.363	307.473	-1.5315	0.0028942	0.03949	pvdJ	pyoverdine biosynthesis protein PvdJ
PA1049	575.33	2331.66	-2.0189	8.4659e-05	0.0039193	pdxH	pyridoxine/pyridoxamine 5'-phosphate oxidase
PA0527	476.349	1377.84	-1.5323	0.0033509	0.042794	rsmY	regulatory RNA RsmY
PA2520	43.2072	145.469	-1.7514	0.001336	0.024221	czcA	resistance-nodulation-cell division (RND) divalent metal cation efflux transporter CzcA
PA3049	795.01	6318.81	-2.9906	0.00018068	0.0067397	rmf	ribosome modulation factor
PA3622	539.517	1746.24	-1.6945	0.00081716	0.018395	rpoS	RNA polymerase sigma factor RpoS
PA3957	42.7497	223.947	-2.3892	0.00048442	0.013536	-	short-chain dehydrogenase
PA3839	467.595	2010.87	-2.1045	0.0021114	0.03201	-	sodium:sulfate symporter
PA1647	135.331	787.66	-2.5411	2.6379e-06	0.00028495	-	sulfate transporter
PA1864	18.4646	217.21	-3.5563	0.00085893	0.019114	-	transcriptional regulator
PA1196	90.8952	692.263	-2.929	5.9932e-05	0.0031084	-	transcriptional regulator
PA3458	772.96	4315.61	-2.4811	0.00017351	0.0066151	-	transcriptional regulator
PA3973	168.375	830.406	-2.3021	6.0533e-06	0.00056269	-	transcriptional regulator
PA0815	248.932	963.257	-1.9522	0.00010807	0.004709	-	transcriptional regulator
PA2299	59.3883	220.54	-1.8928	0.0022674	0.033783	-	transcriptional regulator
PA4021	230.559	801.731	-1.798	0.00339	0.043134	-	transcriptional regulator
PA0207	94.1299	302.638	-1.6849	0.0029109	0.039614	-	transcriptional regulator
PA0942	168.589	527.023	-1.6444	0.0029888	0.040252	-	transcriptional regulator
PA3879	264.488	1736.27	-2.7147	2.4004e-07	3.4573e-05	narL	transcriptional regulator NarL
PA2259	339.559	1985.43	-2.5477	1.0352e-06	0.00013091	ptxS	transcriptional regulator PtxS
PA2416	13.3331	44.7398	-1.7465	0.0022375	0.033434	treA	trehalase
PA0179	75.8655	429.613	-2.5015	9.5674e-06	0.0008408	-	two-component response regulator
PA1382	283.484	833.248	-1.5555	0.001457	0.02535	-	type II secretion system protein
PA4892	12.0461	41.657	-1.79	0.0028636	0.03928	ureF	urease accessory protein UreF
PA4868	276.63	911.079	-1.7196	0.00095705	0.020254	ureC	urease subunit alpha

## Sheet: 18-D
Gene_id	readcount_PAO1r_18	readcount_PAO1r_0	log2FoldChange	pval	padj	Genename	Description
PA2263	27.686	214.041	-2.9507	2.435e-05	0.0011279	-	2-hydroxyacid dehydrogenase
PA2261	44.7302	535.49	-3.5815	1.4597e-13	2.5243e-10	-	2-ketogluconate kinase
PA2262	19.2045	240.912	-3.649	9.1085e-10	3.3753e-07	-	2-ketogluconate transporter
PA2247	315.031	2559.01	-3.022	0.0018314	0.022125	bkdA1	2-oxoisovalerate dehydrogenase subunit alpha
PA0232	28.3611	114.251	-2.0102	0.00034789	0.0070502	pcaC	4-carboxymuconolactone decarboxylase
PA5231	1386.25	10065	-2.8601	3.7558e-10	1.7714e-07	-	ABC transporter ATP-binding protein/permease
PA5230	549.92	2959.82	-2.4282	1.1281e-07	1.7214e-05	-	ABC transporter permease
PA0836	1456.81	7563.46	-2.3762	3.1289e-05	0.0013874	ackA	acetate kinase
PA1562	1669.65	6126.16	-1.8754	9.5322e-05	0.0028245	acnA	aconitate hydratase
PA0746	43.311	288.216	-2.7343	0.0045763	0.039113	-	acyl-CoA dehydrogenase
PA3972	521.136	2307	-2.1463	0.0023563	0.025468	-	acyl-CoA dehydrogenase
PA4351	10.3524	69.0048	-2.7367	7.3293e-07	7.3123e-05	-	acyltransferase
PA3337	1679.18	12921.6	-2.9439	8.0008e-06	0.00048265	rfaD	ADP-L-glycero-D-mannoheptose-6-epimerase
PA1561	1419.55	7435.71	-2.389	0.00056408	0.0099539	aer	aerotaxis receptor Aer
PA0176	99.6785	532.377	-2.4171	0.0043432	0.038006	aer2	aerotaxis transducer Aer2
PA5302	294.851	1402.62	-2.2501	4.961e-07	5.6292e-05	dadX	alanine racemase
PA5427	3767.99	30024.8	-2.9943	5.1608e-11	4.4624e-08	adhA	alcohol dehydrogenase
PA0747	296.508	1149.49	-1.9549	0.0014549	0.018637	-	aldehyde dehydrogenase
PA1525	15.2513	65.2281	-2.0966	0.0011821	0.016486	alkB2	alkane-1 monooxygenase
PA1515	64.9983	252.84	-1.9598	0.002372	0.025531	alc	allantoicase
PA0221	3.70451	19.2726	-2.3792	0.0036906	0.033709	-	aminotransferase
PA5171	14563.8	67423.1	-2.2109	1.3974e-06	0.00012596	arcA	arginine deiminase
PA4976	58.6488	215.006	-1.8742	0.0015861	0.02007	aruH	arginine:pyruvate transaminase AruH
PA0870	734.348	2441.93	-1.7335	0.0022506	0.024995	phhC	aromatic amino acid aminotransferase
PA1779	26.3375	85.2082	-1.6939	0.0013792	0.017978	-	assimilatory nitrate reductase
PA1673	3040.19	12645.8	-2.0564	3.1712e-06	0.00023172	-	bacteriohemerythrin
PA5373	1497.97	6543.29	-2.127	3.3109e-06	0.00023857	betB	betaine aldehyde dehydrogenase
PA5374	709.766	2766.09	-1.9624	2.0067e-05	0.00097295	betI	BetI family transcriptional regulator
PA0403	287.389	892.613	-1.635	0.000278	0.0060774	pyrR	bifunctional pyrimidine regulatory protein PyrR/uracil phosphoribosyltransferase
PA5173	8707.65	34268.2	-1.9765	0.0028181	0.028334	arcC	carbamate kinase
PA1429	1261.35	8453.74	-2.7446	5.5198e-05	0.0019183	-	cation-transporting P-type ATPase
PA1556	163.561	1181.95	-2.8533	0.0031631	0.030333	ccoO2	cbb3-type cytochrome C oxidase subunit II
PA0459	945.203	5580.25	-2.5616	0.0042994	0.03787	-	chaperone protein ClpB
PA5372	383.408	2137.25	-2.4788	9.9932e-08	1.571e-05	betA	choline dehydrogenase
PA4108	257.536	1244	-2.2721	0.0043661	0.038006	-	cyclic di-GMP phosphodiesterase
PA4571	1555.14	8506.57	-2.4515	5.3539e-08	9.5779e-06	-	cytochrome C
PA1555	2415.03	18130.1	-2.9083	0.0017129	0.021159	ccoQ2	cytochrome C oxidase cbb3-type subunit CcoQ
PA1172	12.2373	57.4478	-2.231	0.0064615	0.048234	napC	cytochrome C protein NapC
PA4587	6232.14	30924	-2.3109	3.0995e-07	4.094e-05	ccpR	cytochrome C551 peroxidase
PA5304	1251.5	5374.88	-2.1026	2.5564e-06	0.00020095	dadA	D-amino acid dehydrogenase small subunit
PA1655	222.326	634.796	-1.5136	0.0010634	0.01541	-	glutathione S-transferase
PA2446	224.015	824.063	-1.8792	0.006598	0.04897	gcvH2	glycine cleavage system protein H
PA0134	306.528	1088.91	-1.8288	0.0011394	0.016046	-	guanine deaminase
PA0656	87.0269	297.818	-1.7749	0.00021106	0.0049999	-	HIT family protein
PA5495	1062.54	3856.52	-1.8598	0.0020981	0.024103	thrB	homoserine kinase
PA4344	87.7586	249.895	-1.5097	0.00074522	0.011967	-	hydrolase
PA2260	46.3543	626.254	-3.756	9.0224e-15	2.3404e-11	-	hypothetical protein
PA0545	829.341	6861.33	-3.0485	9.0767e-09	2.1405e-06	-	hypothetical protein
PA2501	346.817	2793.16	-3.0097	2.3509e-10	1.3551e-07	-	hypothetical protein
PA3615	488.756	3811.93	-2.9633	0.00046105	0.0086406	-	hypothetical protein
PA4352	2528.1	19700.3	-2.9621	7.5084e-11	5.5648e-08	-	hypothetical protein
PA3613	2091.63	15084.7	-2.8504	2.9922e-10	1.5524e-07	-	hypothetical protein
PA5303	134.952	953.323	-2.8205	1.7126e-09	5.9234e-07	-	hypothetical protein
PA4294	5.71421	39.8945	-2.8036	0.0030788	0.029856	-	hypothetical protein
PA3614	888.424	6185.81	-2.7996	4.2901e-05	0.001661	-	hypothetical protein
PA4523	1109.54	7706.17	-2.796	0.0012756	0.017168	-	hypothetical protein
PA5475	3253.72	22196.2	-2.7702	4.5674e-09	1.1848e-06	-	hypothetical protein
PA5027	1117.71	7449.29	-2.7366	2.3945e-08	4.778e-06	-	hypothetical protein
PA4349	173.065	1107.24	-2.6776	0.00032475	0.0067664	-	hypothetical protein
PA3309	7315.01	46673.2	-2.6737	3.3225e-09	9.0722e-07	-	hypothetical protein
PA2753	886.204	5452.25	-2.6211	0.00020575	0.0049232	-	hypothetical protein
PA5232	1640.76	9856.06	-2.5866	2.0444e-08	4.2424e-06	-	hypothetical protein
PA5408	31.4935	178.208	-2.5004	0.001389	0.018016	-	hypothetical protein
PA5115	49.5569	276.068	-2.4779	1.4082e-06	0.00012596	-	hypothetical protein
PA3465	537.44	2981.06	-2.4716	1.6811e-06	0.00014297	-	hypothetical protein
PA4577	600.302	3323.46	-2.4689	1.7463e-05	0.00087962	-	hypothetical protein
PA2754	808.739	4356.06	-2.4293	1.5744e-06	0.00013613	-	hypothetical protein
PA0713	407.18	2125.17	-2.3838	8.935e-08	1.4953e-05	-	hypothetical protein
PA3922	29.2774	151.292	-2.3695	0.0059651	0.045456	-	hypothetical protein
PA4916	233.548	1169.5	-2.3241	5.4677e-07	6.0354e-05	-	hypothetical protein
PA1076	885.621	4420.93	-2.3196	0.002041	0.023902	-	hypothetical protein
PA5409	157.766	751.624	-2.2522	0.0024916	0.02622	-	hypothetical protein
PA1516	23.7726	111.387	-2.2282	2.5561e-05	0.0011531	-	hypothetical protein
PA3342	61.8325	288.083	-2.22	2.6589e-06	0.00020589	-	hypothetical protein
PA4605	58.3503	271.061	-2.2158	3.8187e-06	0.00026772	-	hypothetical protein
PA1870	11.3817	52.617	-2.2088	0.00010918	0.0031122	-	hypothetical protein
PA5208	616.159	2798.7	-2.1834	8.1769e-07	8.0041e-05	-	hypothetical protein
PA1789	2463.63	11079.4	-2.169	6.9482e-07	7.3123e-05	-	hypothetical protein
PA1597	428.55	1919.66	-2.1633	5.248e-06	0.00035824	-	hypothetical protein
PA0201	164.188	720.172	-2.133	0.00044976	0.008516	-	hypothetical protein
PA2504	121.362	521.809	-2.1042	0.00033627	0.0069246	-	hypothetical protein
PA4463	3309.12	14138.1	-2.0951	2.2497e-06	0.00017956	-	hypothetical protein
PA3783	27.7234	117.55	-2.0841	5.6252e-05	0.00192	-	hypothetical protein
PA2567	1376.26	5812.22	-2.0783	0.0023925	0.025646	-	hypothetical protein
PA3278	299.477	1249.52	-2.0609	0.0001464	0.0038539	-	hypothetical protein
PA5183	591.834	2443.1	-2.0455	0.00099126	0.014778	-	hypothetical protein
PA2381	529.202	2182.08	-2.0438	5.3273e-05	0.0019126	-	hypothetical protein
PA1604	320.095	1314.91	-2.0384	1.9814e-05	0.00096978	-	hypothetical protein
PA1050	386.455	1543.3	-1.9976	1.0032e-05	0.0005914	-	hypothetical protein
PA2916	157.61	628.949	-1.9966	0.0002788	0.0060774	-	hypothetical protein
PA4866	34.3614	136.611	-1.9912	0.0026498	0.027114	-	hypothetical protein
PA0141	5923.86	23444.8	-1.9847	1.0837e-05	0.00061784	-	hypothetical protein
PA4346	16.096	63.5337	-1.9808	0.00036109	0.007233	-	hypothetical protein
PA4611	1757.59	6927.74	-1.9788	0.00012034	0.0033412	-	hypothetical protein
PA3868	18.7897	73.2164	-1.9622	0.0016986	0.021031	-	hypothetical protein
PA4328	763.307	2923.7	-1.9375	7.1265e-06	0.00044457	-	hypothetical protein
PA4917	251.509	953.118	-1.922	0.0049676	0.041169	-	hypothetical protein
PA3572	2286.28	8605.74	-1.9123	0.00061065	0.010667	-	hypothetical protein
PA2805	834.462	3139.2	-1.9115	0.00062134	0.010745	-	hypothetical protein
PA5306	7.89006	29.5186	-1.9035	0.0033001	0.031184	-	hypothetical protein
PA4357	26.3161	95.79	-1.8639	0.0023025	0.025201	-	hypothetical protein
PA3054	333.677	1211.21	-1.8599	4.671e-05	0.0017819	-	hypothetical protein
PA5381	35.3543	126.141	-1.8351	0.00030911	0.0065723	-	hypothetical protein
PA5496	446.251	1579.79	-1.8238	0.0035813	0.032915	nrdJb	hypothetical protein
PA3455	470.058	1663.02	-1.8229	0.0063562	0.047763	-	hypothetical protein
PA2576	85.2589	300.575	-1.8178	9.2551e-05	0.0027755	-	hypothetical protein
PA5494	1062.64	3731.19	-1.812	3.8484e-05	0.0015721	-	hypothetical protein
PA3123	158.072	554.607	-1.8109	0.00024389	0.0055746	-	hypothetical protein
PA4607	790.692	2772.73	-1.8101	3.1806e-05	0.0013984	-	hypothetical protein
PA5359	94.4851	327.755	-1.7945	6.4385e-05	0.0020877	-	hypothetical protein
PA0200	460.135	1595.53	-1.7939	8.7519e-05	0.0026867	-	hypothetical protein
PA3390	8.85609	30.4483	-1.7816	0.003384	0.031647	-	hypothetical protein
PA1517	120.334	411.179	-1.7727	0.004726	0.039803	-	hypothetical protein
PA2746	144.4	482.809	-1.7414	0.00247	0.026116	-	hypothetical protein
PA4040	39.3169	130.839	-1.7346	0.0010716	0.015486	-	hypothetical protein
PA0673	27.8209	91.5737	-1.7188	0.0026457	0.027114	-	hypothetical protein
PA2486	26.1499	85.9504	-1.7167	0.00065607	0.011139	-	hypothetical protein
PA1851	78.4852	253.786	-1.6931	0.00037204	0.007367	-	hypothetical protein
PA4608	214.071	691.438	-1.6915	0.00061913	0.010743	-	hypothetical protein
PA3041	125.236	395.732	-1.6599	0.00037074	0.007367	-	hypothetical protein
PA3040	534.255	1684.06	-1.6563	0.00019967	0.004818	-	hypothetical protein
PA4170	47.2244	148.571	-1.6536	0.00069289	0.011485	-	hypothetical protein
PA0122	113.314	355.868	-1.651	0.0010758	0.015503	-	hypothetical protein
PA0813	20.489	64.2986	-1.6499	0.0022997	0.025201	-	hypothetical protein
PA0468	155.011	485.007	-1.6456	0.0053975	0.042883	-	hypothetical protein
PA3662	859.358	2683.07	-1.6426	0.00024884	0.0056374	-	hypothetical protein
PA3846	185.488	577.649	-1.6389	0.0024185	0.025765	-	hypothetical protein
PA4311	208.316	647.909	-1.637	0.0032339	0.030728	-	hypothetical protein
PA1679	313.49	969.843	-1.6293	0.0057875	0.044814	-	hypothetical protein
PA5473	359.741	1108.33	-1.6233	0.005407	0.042893	-	hypothetical protein
PA1366	384.47	1175.03	-1.6118	0.00031973	0.0067156	-	hypothetical protein
PA0806	12.2089	37.0364	-1.601	0.0051859	0.041972	-	hypothetical protein
PA4347	157.509	471.268	-1.5811	0.00065801	0.011139	-	hypothetical protein
PA4348	1807.59	5358.46	-1.5678	0.00040672	0.0078733	-	hypothetical protein
PA4794	26.8369	79.2507	-1.5622	0.0028446	0.02839	-	hypothetical protein
PA2590	31.6771	92.5533	-1.5468	0.0032743	0.031048	-	hypothetical protein
PA3307	172.24	502.63	-1.5451	0.0039632	0.035635	-	hypothetical protein
PA0451	148.151	432.292	-1.5449	0.004288	0.037834	-	hypothetical protein
PA4027	135.756	392.509	-1.5317	0.00083273	0.013052	-	hypothetical protein
PA4929	95.4442	275.939	-1.5316	0.0017824	0.021838	-	hypothetical protein
PA4134	43.0294	123.953	-1.5264	0.002302	0.025201	-	hypothetical protein
PA4877	52.7695	151.532	-1.5218	0.0012294	0.016866	-	hypothetical protein
PA4606	1315.91	3768.23	-1.5178	0.00065917	0.011139	-	hypothetical protein
PA5305	294.821	841.842	-1.5137	0.0009347	0.014188	-	hypothetical protein
PA1473	36.8705	104.975	-1.5095	0.0017974	0.021838	-	hypothetical protein
PA3120	209.136	609.113	-1.5423	0.001976	0.023405	leuD	isopropylmalate isomerase small subunit
PA5379	23.4418	82.8523	-1.8215	0.00037989	0.0074372	sdaB	L-serine dehydratase
PA2414	21.4321	70.6187	-1.7203	0.0013872	0.018016	-	L-sorbosone dehydrogenase
PA2500	25.2938	80.6296	-1.6725	0.001685	0.020963	-	major facilitator superfamily transporter
PA0811	23.9661	73.6299	-1.6193	0.0024985	0.02624	-	major facilitator superfamily transporter
PA1197	119.807	429.526	-1.842	6.4901e-05	0.0020913	-	NAD-dependent protein deacylase
PA5172	12338.2	50114.2	-2.0221	0.0011876	0.016518	arcB	ornithine carbamoyltransferase
PA0059	55.9213	199.237	-1.833	0.0008749	0.013672	osmC	osmotically inducible protein OsmC
PA2298	81.3499	364.54	-2.1639	0.0013078	0.017441	-	oxidoreductase
PA1833	962.435	2969.27	-1.6253	0.00025962	0.0058307	-	oxidoreductase
PA1546	3686.01	14513.2	-1.9772	1.0469e-05	0.00061025	hemN	oxygen-independent coproporphyrinogen-III oxidase
PA0872	1358.03	3949.04	-1.54	0.00046134	0.0086406	phhA	phenylalanine 4-monooxygenase
PA0835	1538.58	7293.4	-2.245	4.1639e-07	5.1247e-05	pta	phosphate acetyltransferase
PA5207	231.065	1532.63	-2.7296	3.2637e-09	9.0722e-07	-	phosphate transporter
PA0714	181.938	858.482	-2.2383	1.2884e-06	0.00011936	phrD	PhrD
PA3305	1959.68	5976.15	-1.6086	0.0002064	0.0049232	phrS	PhrS
PA0355	88.0392	297.608	-1.7572	0.0051097	0.041803	pfpI	protease PfpI
PA2304	38.4907	110.746	-1.5247	0.0035509	0.032838	ambC	protein AmbC
PA5410	96.3227	383.217	-1.9922	0.00071063	0.01165	gbcA	protein GbcA
PA5380	60.3243	329.464	-2.4493	4.87e-07	5.6292e-05	gbdR	protein GbdR
PA0871	198.264	762.632	-1.9436	0.004599	0.039243	phhB	pterin-4-alpha-carbinolamine dehydratase
PA1049	772.532	2359.33	-1.6107	0.00031612	0.0066668	pdxH	pyridoxine/pyridoxamine 5'-phosphate oxidase
PA4080	20.9053	62.0614	-1.5698	0.0034847	0.032368	-	response regulator
PA3049	1784.26	6379.3	-1.8381	0.0066449	0.049201	rmf	ribosome modulation factor
PA5418	47.997	149.811	-1.6421	0.0031049	0.029885	soxA	sarcosine oxidase subunit alpha
PA0263	13.7366	92.0928	-2.7451	0.005155	0.041853	hcpC	secreted protein Hcp
PA3957	60.1835	226.179	-1.91	0.0023307	0.025243	-	short-chain dehydrogenase
PA3839	298.563	2033.26	-2.7677	8.236e-05	0.0025715	-	sodium:sulfate symporter
PA1647	188.224	796.965	-2.0821	5.6067e-06	0.00037776	-	sulfate transporter
PA1864	8.73473	219.308	-4.6501	0.00013209	0.003626	-	transcriptional regulator
PA0120	27.026	194.707	-2.8489	0.0031889	0.030411	-	transcriptional regulator
PA1196	111.044	699.059	-2.6543	8.0233e-05	0.0025227	-	transcriptional regulator
PA4021	156.982	809.813	-2.367	1.1535e-05	0.00065048	-	transcriptional regulator
PA2299	50.7762	222.767	-2.1333	0.00037552	0.0074075	-	transcriptional regulator
PA0207	84.1213	305.735	-1.8617	0.0010209	0.015046	-	transcriptional regulator
PA3973	241.649	839.059	-1.7959	5.1449e-05	0.0018838	-	transcriptional regulator
PA4165	99.5989	298.392	-1.583	0.00073147	0.011822	-	transcriptional regulator
PA4914	42.0922	120.871	-1.5218	0.0025528	0.026488	-	transcriptional regulator
PA3879	246.273	1755.14	-2.8333	2.1001e-09	6.4091e-07	narL	transcriptional regulator NarL
PA2259	332.312	2010.09	-2.5967	2.6278e-08	5.0493e-06	ptxS	transcriptional regulator PtxS
PA4296	69.7653	220.553	-1.6605	0.0023304	0.025243	pprB	two-component response regulator PprB
PA3878	286.648	1072.39	-1.9035	4.1842e-05	0.0016406	narX	two-component sensor NarX
PA4891	36.2402	126.33	-1.8015	0.0053005	0.042502	ureE	urease accessory protein UreE
PA4892	9.67489	42.1225	-2.1223	0.00023215	0.0054253	ureF	urease accessory protein UreF
PA4893	20.2542	71.1873	-1.8134	0.0010467	0.015296	ureG	urease accessory protein UreG
PA4868	231.732	922.826	-1.9936	7.2337e-05	0.0023166	ureC	urease subunit alpha
PA4867	26.9608	91.7155	-1.7663	0.0009852	0.01473	ureB	urease subunit beta
PA1514	30.8006	114.399	-1.893	0.0016637	0.020749	-	ureidoglycolate hydrolase

## Sheet: all DEG
Gene_id	readcount_PAO1r_6	readcount_PAO1r_0	log2FoldChange	pval	padj	Genename	Description	groups
Gene_id	readcount_PAO1r_12	readcount_PAO1r_0	log2FoldChange	pval	padj	Genename	Description	12min_Down
PA3980	3495.36	1079.05	1.6957	0.00029097	0.010854	-	(dimethylallyl)adenosine tRNA methylthiotransferase	06min_Up
PA3980	2895.18	950.816	1.6064	0.00045639	0.0086101	-	(dimethylallyl)adenosine tRNA methylthiotransferase	18min_Up
PA3092	830.055	286.64	1.534	0.0015503	0.026356	fadH1	2%2C4-dienoyl-CoA reductase	12min_Up
PA3092	858.94	289.922	1.5669	0.0011188	0.015946	fadH1	2%2C4-dienoyl-CoA reductase	18min_Up
PA3181	1740.97	543.182	1.6804	0.0012321	0.016866	-	2-dehydro-3-deoxy-phosphogluconate aldolase	18min_Up
PA3636	5093.54	1725.32	1.5618	0.00049841	0.015795	kdsA	2-dehydro-3-deoxyphosphooctonate aldolase	06min_Up
PA2263	47.475	211.961	-2.1586	0.00078189	0.018344	-	2-hydroxyacid dehydrogenase	12min_Down
PA2263	27.686	214.041	-2.9507	2.435e-05	0.0011279	-	2-hydroxyacid dehydrogenase	18min_Down
PA2261	54.3904	529.709	-3.2838	3.5227e-10	1.4695e-07	-	2-ketogluconate kinase	12min_Down
PA2261	44.7302	535.49	-3.5815	1.4597e-13	2.5243e-10	-	2-ketogluconate kinase	18min_Down
PA2262	48.9501	238.482	-2.2845	1.0662e-05	0.00090624	-	2-ketogluconate transporter	12min_Down
PA2262	19.2045	240.912	-3.649	9.1085e-10	3.3753e-07	-	2-ketogluconate transporter	18min_Down
PA0655	1332.04	3882.44	-1.5433	0.0011231	0.02194	-	2-nonaprenyl-3-methyl-6-methoxy-1%2C4-benzoquinol hydroxylase	12min_Down
PA2247	315.031	2559.01	-3.022	0.0018314	0.022125	bkdA1	2-oxoisovalerate dehydrogenase subunit alpha	18min_Down
PA4054	2360.31	623.363	1.9208	0.00020209	0.0070323	ribB	3%2C4-dihydroxy-2-butanone-4-phosphate synthase	12min_Up
PA3162	86565.5	24292.4	1.8333	0.00031939	0.0098573	rpsA	30S ribosomal protein S1	12min_Up
PA3162	95450.1	24596.3	1.9563	2.0346e-05	0.00097738	rpsA	30S ribosomal protein S1	18min_Up
PA4264	29049.9	9103.63	1.674	0.0012077	0.022512	rpsJ	30S ribosomal protein S10	12min_Up
PA4264	29499.1	9217.64	1.6782	0.0002723	0.0059859	rpsJ	30S ribosomal protein S10	18min_Up
PA4240	10107.4	3504.46	1.5281	0.0029738	0.040154	rpsK	30S ribosomal protein S11	12min_Up
PA4240	10406.6	3549.44	1.5518	0.00055941	0.0099318	rpsK	30S ribosomal protein S11	18min_Up
PA4268	34983.8	10667.1	1.7135	0.00075798	0.018111	rpsL	30S ribosomal protein S12	12min_Up
PA4268	36482	10802.5	1.7558	0.00010579	0.003049	rpsL	30S ribosomal protein S12	18min_Up
PA4241	13159.6	4429.61	1.5709	0.00059568	0.010441	rpsM	30S ribosomal protein S13	18min_Up
PA3745	10756.7	3039.94	1.8231	0.00012822	0.0063925	rpsP	30S ribosomal protein S16	06min_Up
PA3745	7748.93	2644.84	1.5508	0.0019629	0.030381	rpsP	30S ribosomal protein S16	12min_Up
PA3745	8518.38	2677.87	1.6695	0.00029119	0.0062946	rpsP	30S ribosomal protein S16	18min_Up
PA4934	5018.95	1483.28	1.7586	9.3391e-05	0.0027846	rpsR	30S ribosomal protein S18	18min_Up
PA4259	8601.68	2965.48	1.5364	0.0014055	0.025044	rpsS	30S ribosomal protein S19	12min_Up
PA4259	9671.33	3004.2	1.6867	0.00017991	0.0045309	rpsS	30S ribosomal protein S19	18min_Up
PA3656	45826.4	14108.9	1.6996	0.00016519	0.0042425	rpsB	30S ribosomal protein S2	18min_Up
PA4563	20529	4141.66	2.3094	1.85e-06	0.00033033	rpsT	30S ribosomal protein S20	06min_Up
PA4563	12933.5	3602.49	1.844	0.00027985	0.0086887	rpsT	30S ribosomal protein S20	12min_Up
PA4563	14319.1	3646.98	1.9732	2.5156e-05	0.0011448	rpsT	30S ribosomal protein S20	18min_Up
PA0579	20407.7	4580.33	2.1556	9.47e-06	0.0010906	rpsU	30S ribosomal protein S21	06min_Up
PA0579	11636.7	3984.82	1.5461	0.0019889	0.030511	rpsU	30S ribosomal protein S21	12min_Up
PA0579	12551.6	4031.03	1.6386	0.00049822	0.0091608	rpsU	30S ribosomal protein S21	18min_Up
PA4239	23784.3	8073.45	1.5588	0.00049335	0.0091085	rpsD	30S ribosomal protein S4	18min_Up
PA4246	21720.8	7067.31	1.6198	0.0010876	0.021858	rpsE	30S ribosomal protein S5	12min_Up
PA4246	25275.7	7160.73	1.8196	4.9138e-05	0.001834	rpsE	30S ribosomal protein S5	18min_Up
PA4935	29842.5	8312.5	1.844	0.00036406	0.010787	rpsF	30S ribosomal protein S6	12min_Up
PA4935	31747.3	8421.11	1.9146	2.3494e-05	0.0010981	rpsF	30S ribosomal protein S6	18min_Up
PA4267	24057.7	7901.93	1.6062	0.0014451	0.02533	rpsG	30S ribosomal protein S7	12min_Up
PA4267	26544.4	8001.23	1.7301	0.00013721	0.0037269	rpsG	30S ribosomal protein S7	18min_Up
PA4249	23386.1	7249.22	1.6898	0.00028144	0.010667	rpsH	30S ribosomal protein S8	06min_Up
PA4249	21169	6310.26	1.7462	0.00055285	0.014625	rpsH	30S ribosomal protein S8	12min_Up
PA4249	23035.7	6388.83	1.8502	5.7087e-05	0.0019357	rpsH	30S ribosomal protein S8	18min_Up
PA4432	17840	5875.1	1.6024	0.00037754	0.0074192	rpsI	30S ribosomal protein S9	18min_Up
PA3013	8892.43	1970.81	2.1738	0.004194	0.048791	foaB	3-ketoacyl-CoA thiolase	12min_Up
PA3013	11785.7	1991.84	2.5649	0.00052009	0.0094344	foaB	3-ketoacyl-CoA thiolase	18min_Up
PA3286	2512.91	710.448	1.8226	0.00018819	0.0069183	-	3-oxoacyl-ACP synthase	12min_Up
PA2964	1059.5	354.629	1.579	0.0014544	0.02535	pabC	4-amino-4-deoxychorismate lyase	12min_Up
PA2964	1027.46	359.024	1.5169	0.00064257	0.011039	pabC	4-amino-4-deoxychorismate lyase	18min_Up
PA0232	28.3611	114.251	-2.0102	0.00034789	0.0070502	pcaC	4-carboxymuconolactone decarboxylase	18min_Down
PA1274	151.485	53.2759	1.5076	0.0013211	0.017441	-	5%2C6-dimethylbenzimidazole synthase	18min_Up
PA5426	1489.73	516.452	1.5283	0.00079444	0.020493	purE	5-(carboxyamino)imidazole ribonucleotide mutase	06min_Up
PA5426	1458.11	455.016	1.6801	0.00026625	0.005903	purE	5-(carboxyamino)imidazole ribonucleotide mutase	18min_Up
PA4273	34236.3	11858.4	1.5296	0.00066481	0.011198	rplA	50S ribosomal protein L1	18min_Up
PA4272	54328.9	16530.1	1.7166	0.00011339	0.0031799	rplJ	50S ribosomal protein L10	18min_Up
PA4274	28810.7	9523.97	1.597	0.0030988	0.040989	rplK	50S ribosomal protein L11	12min_Up
PA4274	29853.4	9652.16	1.629	0.00026094	0.0058351	rplK	50S ribosomal protein L11	18min_Up
PA4433	31899.8	9794.91	1.7034	0.00026767	0.010357	rplM	50S ribosomal protein L13	06min_Up
PA4433	28555.7	8523.19	1.7443	0.00073708	0.017943	rplM	50S ribosomal protein L13	12min_Up
PA4433	31050.4	8633.82	1.8465	4.8002e-05	0.0018178	rplM	50S ribosomal protein L13	18min_Up
PA4244	13746.1	4622.3	1.5723	0.00122	0.022512	rplO	50S ribosomal protein L15	12min_Up
PA4244	16234.2	4683.67	1.7933	6.2289e-05	0.0020332	rplO	50S ribosomal protein L15	18min_Up
PA4237	16931.4	5935.13	1.5124	0.00070047	0.011573	rplQ	50S ribosomal protein L17	18min_Up
PA4247	8703.48	3058.78	1.5086	0.001756	0.028352	rplR	50S ribosomal protein L18	12min_Up
PA4247	10415.3	3098.46	1.7491	9.582e-05	0.0028245	rplR	50S ribosomal protein L18	18min_Up
PA4260	39567.1	12304.1	1.6852	0.00080372	0.018395	rplB	50S ribosomal protein L2	12min_Up
PA4260	40013.4	12464.1	1.6827	0.00018785	0.0046601	rplB	50S ribosomal protein L2	18min_Up
PA4568	14446.9	4889.11	1.5631	0.00085845	0.021645	rplU	50S ribosomal protein L21	06min_Up
PA4568	14736	4254.65	1.7922	0.00064149	0.016146	rplU	50S ribosomal protein L21	12min_Up
PA4568	14293.9	4308.34	1.7302	0.00014585	0.0038539	rplU	50S ribosomal protein L21	18min_Up
PA4258	7769.9	2521.22	1.6238	0.00031151	0.0065964	rplV	50S ribosomal protein L22	18min_Up
PA4261	3047.85	1028.12	1.5678	0.0012127	0.022512	rplW	50S ribosomal protein L23	12min_Up
PA4261	3407.84	1041.12	1.7107	0.00017639	0.0044857	rplW	50S ribosomal protein L23	18min_Up
PA5316	10820.6	3192.44	1.761	0.00013576	0.0065177	rpmB	50S ribosomal protein L28	06min_Up
PA5316	9112.8	2779.07	1.7133	0.00076427	0.018178	rpmB	50S ribosomal protein L28	12min_Up
PA5316	12013.9	2814.43	2.0938	5.6854e-06	0.00037815	rpmB	50S ribosomal protein L28	18min_Up
PA4255	120.15	42.18	1.5102	0.0028301	0.028344	rpmC	50S ribosomal protein L29	18min_Up
PA4263	33078.4	9354.14	1.8222	0.00049339	0.013536	rplC	50S ribosomal protein L3	12min_Up
PA4263	32190.3	9472.31	1.7648	0.00011099	0.003138	rplC	50S ribosomal protein L3	18min_Up
PA4245	198.766	67.1916	1.5647	0.00077422	0.012247	rpmD	50S ribosomal protein L30	18min_Up
PA5315	69.3108	19.6962	1.8152	0.00043106	0.014704	rpmG	50S ribosomal protein L33	06min_Up
PA5315	74.3553	17.3636	2.0984	8.0065e-05	0.0025227	rpmG	50S ribosomal protein L33	18min_Up
PA5570	1553.2	389.897	1.9941	1.6032e-05	0.00083175	rpmH	50S ribosomal protein L34	18min_Up
PA4242	2061.93	690.926	1.5774	0.00041349	0.0079451	rpmJ	50S ribosomal protein L36	18min_Up
PA4262	27323.5	8033.42	1.7661	0.00051897	0.014088	rplD	50S ribosomal protein L4	12min_Up
PA4262	27655.9	8136.45	1.7651	0.00010387	0.0030393	rplD	50S ribosomal protein L4	18min_Up
PA4248	24745.6	8440.67	1.5517	0.00054301	0.016465	rplF	50S ribosomal protein L6	06min_Up
PA4248	26748.6	7351.03	1.8634	0.00026611	0.00857	rplF	50S ribosomal protein L6	12min_Up
PA4248	28399.5	7446.01	1.9313	1.9814e-05	0.00096978	rplF	50S ribosomal protein L6	18min_Up
PA4271	28326.4	9817.81	1.5287	0.00065859	0.011139	rplL	50S ribosomal protein L7/L12	18min_Up
PA4932	18137	5837.52	1.6355	0.00026956	0.0059511	rplI	50S ribosomal protein L9	18min_Up
PA2666	425.667	135.624	1.6501	0.00094712	0.02286	-	6-carboxytetrahydropterin synthase QueD	06min_Up
PA3182	1397.13	365.906	1.9329	0.00018405	0.0045905	pgl	6-phosphogluconolactonase	18min_Up
PA2806	653.333	223.427	1.548	0.0008831	0.022004	-	7-cyano-7-deazaguanine reductase	06min_Up
PA2806	587.083	194.521	1.5936	0.0024665	0.035525	-	7-cyano-7-deazaguanine reductase	12min_Up
PA0603	856.172	154.081	2.4742	6.5512e-06	0.00041449	-	ABC transporter ATP-binding protein	18min_Up
PA5231	2561.84	9955.5	-1.9583	0.00014027	0.0056821	-	ABC transporter ATP-binding protein/permease	12min_Down
PA5231	1386.25	10065	-2.8601	3.7558e-10	1.7714e-07	-	ABC transporter ATP-binding protein/permease	18min_Down
PA0606	70.307	24.1028	1.5445	0.003988	0.035733	-	ABC transporter permease	18min_Up
PA5230	811.35	2926.64	-1.8508	0.00019726	0.0069183	-	ABC transporter permease	12min_Down
PA5230	549.92	2959.82	-2.4282	1.1281e-07	1.7214e-05	-	ABC transporter permease	18min_Down
PA0836	1540.99	8606.94	-2.4816	3.73e-05	0.0029286	ackA	acetate kinase	06min_Down
PA0836	1233.32	7482.58	-2.601	2.0164e-05	0.0014128	ackA	acetate kinase	12min_Down
PA0836	1456.81	7563.46	-2.3762	3.1289e-05	0.0013874	ackA	acetate kinase	18min_Down
PA0493	54.6977	15.0244	1.8642	0.0013401	0.028175	-	acetyl-CoA carboxylase biotin carboxyl carrier protein subunit	06min_Up
PA0493	117.592	13.0311	3.1738	0.0016597	0.027406	-	acetyl-CoA carboxylase biotin carboxyl carrier protein subunit	12min_Up
PA0494	670.162	107.749	2.6368	0.0016441	0.027406	-	acetyl-CoA carboxylase biotin carboxylase subunit	12min_Up
PA1562	1828.63	6062.4	-1.7291	0.0005377	0.01447	acnA	aconitate hydratase	12min_Down
PA1562	1669.65	6126.16	-1.8754	9.5322e-05	0.0028245	acnA	aconitate hydratase	18min_Down
PA0506	11175.1	2060.47	2.4392	0.0001253	0.0063697	-	acyl-CoA dehydrogenase	06min_Up
PA0506	10922.9	1790.88	2.6086	6.0382e-05	0.0031084	-	acyl-CoA dehydrogenase	12min_Up
PA0506	6944.34	1811.22	1.9389	3.5071e-05	0.001529	-	acyl-CoA dehydrogenase	18min_Up
PA0508	1570.07	510.829	1.6199	0.00073998	0.019691	-	acyl-CoA dehydrogenase	06min_Up
PA0508	3355.01	444.663	2.9155	0.0016548	0.027406	-	acyl-CoA dehydrogenase	12min_Up
PA0508	4727.23	449.76	3.3938	1.259e-06	0.00011876	-	acyl-CoA dehydrogenase	18min_Up
PA0746	43.311	288.216	-2.7343	0.0045763	0.039113	-	acyl-CoA dehydrogenase	18min_Down
PA2550	1425	282.044	2.337	0.0014461	0.02533	-	acyl-CoA dehydrogenase	12min_Up
PA2815	434.413	1661.83	-1.9356	9.1019e-05	0.0041398	-	acyl-CoA dehydrogenase	12min_Down
PA3972	521.136	2307	-2.1463	0.0023563	0.025468	-	acyl-CoA dehydrogenase	18min_Down
PA5020	3428.84	147.068	4.5432	0.00073592	0.019691	-	acyl-CoA dehydrogenase	06min_Up
PA5020	830.451	127.893	2.699	5.8037e-07	7.9189e-05	-	acyl-CoA dehydrogenase	12min_Up
PA3741	544.911	117.857	2.209	5.73e-06	0.00078166	-	acyl-CoA thioesterase	06min_Up
PA3741	593.551	102.537	2.5332	0.00032166	0.0098688	-	acyl-CoA thioesterase	12min_Up
PA3741	624.99	103.86	2.5892	9.4612e-08	1.5339e-05	-	acyl-CoA thioesterase	18min_Up
PA3925	2010.41	624.015	1.6878	0.0012056	0.022512	-	acyl-CoA thiolase	12min_Up
PA3925	2613.03	631.511	2.0488	0.005381	0.042817	-	acyl-CoA thiolase	18min_Up
PA4351	10.2386	68.25	-2.7368	4.0982e-06	0.00040093	-	acyltransferase	12min_Down
PA4351	10.3524	69.0048	-2.7367	7.3293e-07	7.3123e-05	-	acyltransferase	18min_Down
PA1543	1374.82	468.999	1.5516	0.0010008	0.023804	apt	adenine phosphoribosyltransferase	06min_Up
PA2629	3936.53	1067.93	1.8821	4.35e-05	0.0030884	purB	adenylosuccinate lyase	06min_Up
PA2629	3262.24	941.996	1.7921	8.9542e-05	0.0027297	purB	adenylosuccinate lyase	18min_Up
PA4938	9988.54	3490.53	1.5168	0.0029602	0.040075	purA	adenylosuccinate synthetase	12min_Up
PA3337	1818.87	14707.3	-3.0154	1.55e-05	0.0016072	rfaD	ADP-L-glycero-D-mannoheptose-6-epimerase	06min_Down
PA3337	1146.63	12785.9	-3.4791	1.1145e-06	0.00013758	rfaD	ADP-L-glycero-D-mannoheptose-6-epimerase	12min_Down
PA3337	1679.18	12921.6	-2.9439	8.0008e-06	0.00048265	rfaD	ADP-L-glycero-D-mannoheptose-6-epimerase	18min_Down
PA1561	1161.92	7353.52	-2.6619	0.00022496	0.0075743	aer	aerotaxis receptor Aer	12min_Down
PA1561	1419.55	7435.71	-2.389	0.00056408	0.0099539	aer	aerotaxis receptor Aer	18min_Down
PA0176	99.6785	532.377	-2.4171	0.0043432	0.038006	aer2	aerotaxis transducer Aer2	18min_Down
PA2252	1698.7	271.357	2.6462	1.606e-06	0.00019285	-	AGCS sodium/alanine/glycine symporter	12min_Up
PA2252	2310	274.389	3.0736	4.6963e-10	2.0304e-07	-	AGCS sodium/alanine/glycine symporter	18min_Up
PA5302	351.676	1386.63	-1.9793	0.00016575	0.0064486	dadX	alanine racemase	12min_Down
PA5302	294.851	1402.62	-2.2501	4.961e-07	5.6292e-05	dadX	alanine racemase	18min_Down
PA0903	10417.1	2698.96	1.9485	4.0515e-05	0.0024146	alaS	alanine--tRNA ligase	12min_Up
PA0903	8312.48	2733.58	1.6045	0.0002382	0.0055169	alaS	alanine--tRNA ligase	18min_Up
PA5427	10961.6	34147.1	-1.6393	0.00041061	0.014193	adhA	alcohol dehydrogenase	06min_Down
PA5427	4253.59	29713.5	-2.8044	5.7914e-08	9.3839e-06	adhA	alcohol dehydrogenase	12min_Down
PA5427	3767.99	30024.8	-2.9943	5.1608e-11	4.4624e-08	adhA	alcohol dehydrogenase	18min_Down
PA0747	300.975	1305.58	-2.117	0.0014782	0.029143	-	aldehyde dehydrogenase	06min_Down
PA0747	268.887	1137.18	-2.0804	0.00055795	0.014685	-	aldehyde dehydrogenase	12min_Down
PA0747	296.508	1149.49	-1.9549	0.0014549	0.018637	-	aldehyde dehydrogenase	18min_Down
PA1525	15.6125	74.236	-2.2494	0.0011691	0.025905	alkB2	alkane-1 monooxygenase	06min_Down
PA1525	16.5359	64.5985	-1.9659	0.0023779	0.034791	alkB2	alkane-1 monooxygenase	12min_Down
PA1525	15.2513	65.2281	-2.0966	0.0011821	0.016486	alkB2	alkane-1 monooxygenase	18min_Down
PA0140	39512.6	712.857	5.7926	0.0033503	0.042794	ahpF	alkyl hydroperoxide reductase	12min_Up
PA0140	16473	721.816	4.5123	0.0014097	0.018193	ahpF	alkyl hydroperoxide reductase	18min_Up
PA0848	11783.2	88.0088	7.0649	0.0024019	0.034982	-	alkyl hydroperoxide reductase	12min_Up
PA0848	1161.98	89.0116	3.7064	0.0045281	0.03883	-	alkyl hydroperoxide reductase	18min_Up
PA1515	64.9983	252.84	-1.9598	0.002372	0.025531	alc	allantoicase	18min_Down
PA1742	920.046	3933.64	-2.0961	2.08e-05	0.0018558	-	amidotransferase	06min_Down
PA3641	3195.14	728.419	2.133	6.0003e-05	0.0031084	-	amino acid permease	12min_Up
PA3641	4144.99	737.339	2.491	1.3115e-07	1.944e-05	-	amino acid permease	18min_Up
PA0221	3.70451	19.2726	-2.3792	0.0036906	0.033709	-	aminotransferase	18min_Down
PA2467	116.32	12.739	3.1908	0.00075391	0.018111	foxR	anti-sigma factor FoxR	12min_Up
PA5171	16798.1	66587.1	-1.9869	4.8844e-05	0.0028455	arcA	arginine deiminase	12min_Down
PA5171	14563.8	67423.1	-2.2109	1.3974e-06	0.00012596	arcA	arginine deiminase	18min_Down
PA0890	754.305	228.497	1.723	0.00039656	0.0138	aotM	arginine/ornithine ABC transporter permease AotM	06min_Up
PA0889	955.902	313.106	1.6102	0.0010424	0.024455	aotQ	arginine/ornithine ABC transporter permease AotQ	06min_Up
PA5170	6547.46	55020.1	-3.071	2.74e-06	0.00044379	arcD	arginine/ornithine antiporter	06min_Down
PA5170	6452.65	47845.4	-2.8904	3.0012e-06	0.00031123	arcD	arginine/ornithine antiporter	12min_Down
PA4976	58.6488	215.006	-1.8742	0.0015861	0.02007	aruH	arginine:pyruvate transaminase AruH	18min_Down
PA0870	734.348	2441.93	-1.7335	0.0022506	0.024995	phhC	aromatic amino acid aminotransferase	18min_Down
PA3000	1438.71	426.778	1.7532	0.00012958	0.0063988	aroP1	aromatic amino acid transporter AroP	06min_Up
PA3000	1216.64	371.649	1.7109	0.00049254	0.013536	aroP1	aromatic amino acid transporter AroP	12min_Up
PA1779	26.3375	85.2082	-1.6939	0.0013792	0.017978	-	assimilatory nitrate reductase	18min_Down
PA4449	2796.31	853.627	1.7118	0.00019584	0.0084585	hisG	ATP phosphoribosyltransferase	06min_Up
PA4939	4823.74	1477.64	1.7069	0.0003107	0.011425	-	ATP phosphoribosyltransferase	06min_Up
PA4939	3672.47	1286	1.5139	0.0028861	0.039484	-	ATP phosphoribosyltransferase	12min_Up
PA5557	10141.7	3279.48	1.6288	0.00013984	0.003759	atpH	ATP synthase subunit delta	18min_Up
PA5296	3234.34	1137.34	1.5078	0.00099031	0.023663	rep	ATP-dependent DNA helicase Rep	06min_Up
PA2840	12447.8	1928.41	2.6904	8.72e-08	2.51e-05	-	ATP-dependent RNA helicase	06min_Up
PA2840	7651.13	1698.95	2.171	2.9263e-06	0.0002199	-	ATP-dependent RNA helicase	18min_Up
PA2885	221.59	766.863	-1.7911	0.00018014	0.0080582	atuR	atu genes repressor	06min_Down
PA3531	2111.35	10265.9	-2.2816	0.0011732	0.022364	bfrB	bacterioferritin	12min_Down
PA4880	247.031	805.285	-1.7048	0.0042886	0.049635	-	bacterioferritin	12min_Down
PA1673	1800.02	14363.3	-2.9963	1.76e-09	1.02e-06	-	bacteriohemerythrin	06min_Down
PA1673	1412.97	12503	-3.1455	4.3055e-10	1.5946e-07	-	bacteriohemerythrin	12min_Down
PA1673	3040.19	12645.8	-2.0564	3.1712e-06	0.00023172	-	bacteriohemerythrin	18min_Down
PA5373	1931.65	6462.39	-1.7422	0.00074078	0.017948	betB	betaine aldehyde dehydrogenase	12min_Down
PA5373	1497.97	6543.29	-2.127	3.3109e-06	0.00023857	betB	betaine aldehyde dehydrogenase	18min_Down
PA5374	690.244	2734.49	-1.9861	8.7385e-05	0.0040097	betI	BetI family transcriptional regulator	12min_Down
PA5374	709.766	2766.09	-1.9624	2.0067e-05	0.00097295	betI	BetI family transcriptional regulator	18min_Down
PA4854	4342.6	1232.64	1.8168	0.0022765	0.033822	purH	bifunctional phosphoribosylaminoimidazolecarboxamide formyltransferase/IMP cyclohydrolase	12min_Up
PA4854	4514.83	1248.93	1.854	3.9845e-05	0.001578	purH	bifunctional phosphoribosylaminoimidazolecarboxamide formyltransferase/IMP cyclohydrolase	18min_Up
PA0403	301.412	1014.83	-1.7514	0.0003765	0.013371	pyrR	bifunctional pyrimidine regulatory protein PyrR/uracil phosphoribosyltransferase	06min_Down
PA0403	213.77	882.43	-2.0454	5.8507e-05	0.0031084	pyrR	bifunctional pyrimidine regulatory protein PyrR/uracil phosphoribosyltransferase	12min_Down
PA0403	287.389	892.613	-1.635	0.000278	0.0060774	pyrR	bifunctional pyrimidine regulatory protein PyrR/uracil phosphoribosyltransferase	18min_Down
PA2233	972.881	320.352	1.6026	0.0015706	0.026527	pslC	biofilm formation protein PslC	12min_Up
PA2234	1145.07	308.558	1.8918	0.00027314	0.0086069	pslD	biofilm formation protein PslD	12min_Up
PA2235	2826.88	971.397	1.5411	0.0026046	0.037102	pslE	biofilm formation protein PslE	12min_Up
PA2237	1107.87	366.051	1.5977	0.0023415	0.034491	pslG	biofilm formation protein PslG	12min_Up
PA2237	1138.21	370.594	1.6189	0.00040305	0.0078315	pslG	biofilm formation protein PslG	18min_Up
PA2239	762.225	263.992	1.5297	0.00070717	0.011647	pslI	biofilm formation protein PslI	18min_Up
PA2240	809.797	252.151	1.6833	0.00033635	0.0069246	pslJ	biofilm formation protein PslJ	18min_Up
PA1183	3423.17	703.399	2.2829	1.2843e-05	0.0010245	dctA	C4-dicarboxylate transport protein	12min_Up
PA1183	5046.92	711.931	2.8256	2.086e-09	6.4091e-07	dctA	C4-dicarboxylate transport protein	18min_Up
PA4616	1497.65	249.558	2.5852	0.0013462	0.024321	-	C4-dicarboxylate-binding protein	12min_Up
PA4616	1660.81	252.568	2.7171	1.2125e-08	2.7349e-06	-	C4-dicarboxylate-binding protein	18min_Up
PA5173	8707.65	34268.2	-1.9765	0.0028181	0.028334	arcC	carbamate kinase	18min_Down
PA4613	13835.1	169.403	6.3517	0.0002268	0.0075807	katB	catalase	12min_Up
PA1429	1874.25	9623.5	-2.3602	0.0004842	0.01579	-	cation-transporting P-type ATPase	06min_Down
PA1429	924.068	8371.41	-3.1794	2.1868e-05	0.0014726	-	cation-transporting P-type ATPase	12min_Down
PA1429	1261.35	8453.74	-2.7446	5.5198e-05	0.0019183	-	cation-transporting P-type ATPase	18min_Down
PA1554	3542.84	627.189	2.4979	3.9447e-05	0.0023909	ccoN1	cbb3-type cytochrome C oxidase subunit I	12min_Up
PA1554	3841.35	635.332	2.596	3.6411e-08	6.7464e-06	ccoN1	cbb3-type cytochrome C oxidase subunit I	18min_Up
PA4133	99.3761	33.9049	1.5514	0.0050806	0.04164	-	cbb3-type cytochrome C oxidase subunit I	18min_Up
PA1553	289.268	94.8511	1.6087	0.0039397	0.046959	ccoO1	cbb3-type cytochrome C oxidase subunit II	12min_Up
PA1553	395.472	96.1199	2.0407	1.0604e-05	0.00061126	ccoO1	cbb3-type cytochrome C oxidase subunit II	18min_Up
PA1556	163.561	1181.95	-2.8533	0.0031631	0.030333	ccoO2	cbb3-type cytochrome C oxidase subunit II	18min_Down
PA5389	46.4587	131.687	-1.5031	0.001687	0.030908	cdhR	CdhR family transcriptional regulator	06min_Down
PA5389	30.6669	114.674	-1.9028	0.00068438	0.01706	cdhR	CdhR family transcriptional regulator	12min_Down
PA0459	945.203	5580.25	-2.5616	0.0042994	0.03787	-	chaperone protein ClpB	18min_Down
PA2654	717.846	2035.74	-1.5038	0.0013875	0.02498	-	chemotaxis transducer	12min_Down
PA2867	1457.69	5979.89	-2.0364	2.03e-05	0.0018438	-	chemotaxis transducer	06min_Down
PA2867	1382.35	5204.8	-1.9127	0.00011497	0.0048864	-	chemotaxis transducer	12min_Down
PA2920	243.736	851.504	-1.8047	0.000128	0.0063925	-	chemotaxis transducer	06min_Down
PA2920	215.571	740.616	-1.7806	0.00021922	0.0074291	-	chemotaxis transducer	12min_Down
PA4633	704.832	3703.17	-2.3934	0.004108	0.04852	-	chemotaxis transducer	12min_Down
PA5372	710.614	2111.23	-1.5709	0.0022977	0.033942	betA	choline dehydrogenase	12min_Down
PA5372	383.408	2137.25	-2.4788	9.9932e-08	1.571e-05	betA	choline dehydrogenase	18min_Down
PA1275	211.281	70.0196	1.5933	0.00064636	0.011067	cobD	cobalamin biosynthesis protein CobD	18min_Up
PA1277	608.087	197.589	1.6218	0.00029521	0.0063551	cobQ	cobyric acid synthase	18min_Up
PA0961	906.806	239.545	1.9205	5.02e-05	0.0033215	-	cold-shock protein	06min_Up
PA0961	704.915	210.99	1.7403	0.00013966	0.003759	-	cold-shock protein	18min_Up
PA0366	117.786	433.968	-1.8814	0.001416	0.025057	-	coniferyl aldehyde dehydrogenase	12min_Down
PA0386	555.241	170.178	1.7061	0.00061737	0.017936	-	coproporphyrinogen III oxidase	06min_Up
PA0386	432.704	148.044	1.5474	0.0021497	0.032497	-	coproporphyrinogen III oxidase	12min_Up
PA4108	196.837	1416.95	-2.8477	0.001501	0.029148	-	cyclic di-GMP phosphodiesterase	06min_Down
PA4108	257.536	1244	-2.2721	0.0043661	0.038006	-	cyclic di-GMP phosphodiesterase	18min_Down
PA4571	1573.52	9666.27	-2.619	2.51e-08	8.84e-06	-	cytochrome C	06min_Down
PA4571	985.773	8405.63	-3.092	7.1894e-09	1.8639e-06	-	cytochrome C	12min_Down
PA4571	1555.14	8506.57	-2.4515	5.3539e-08	9.5779e-06	-	cytochrome C	18min_Down
PA1552	6195.5	1573.13	1.9776	1.2523e-05	0.0006839	ccoQ1	cytochrome C oxidase cbb3-type subunit CcoQ	18min_Up
PA1555	2415.03	18130.1	-2.9083	0.0017129	0.021159	ccoQ2	cytochrome C oxidase cbb3-type subunit CcoQ	18min_Down
PA1172	12.2373	57.4478	-2.231	0.0064615	0.048234	napC	cytochrome C protein NapC	18min_Down
PA4587	8481.92	30588	-1.8505	0.00019239	0.0069183	ccpR	cytochrome C551 peroxidase	12min_Down
PA4587	6232.14	30924	-2.3109	3.0995e-07	4.094e-05	ccpR	cytochrome C551 peroxidase	18min_Down
PA5304	845.818	6105.23	-2.8516	2.56e-08	8.84e-06	dadA	D-amino acid dehydrogenase small subunit	06min_Down
PA5304	836.332	5315.65	-2.6681	1.02e-07	1.6026e-05	dadA	D-amino acid dehydrogenase small subunit	12min_Down
PA5304	1251.5	5374.88	-2.1026	2.5564e-06	0.00020095	dadA	D-amino acid dehydrogenase small subunit	18min_Down
PA3603	609.821	153.54	1.9898	5.06e-05	0.0033215	dgkA	diacylglycerol kinase	06min_Up
PA4829	79.1151	232.696	-1.5564	0.0011502	0.025818	lpd3	dihydrolipoamide dehydrogenase	06min_Down
PA4829	61.2373	202.507	-1.7255	0.00081952	0.018395	lpd3	dihydrolipoamide dehydrogenase	12min_Down
PA0582	320.516	94.9291	1.7555	0.00023101	0.0094312	folB	dihydroneopterin aldolase	06min_Up
PA0582	260.461	82.6499	1.656	0.0019342	0.030207	folB	dihydroneopterin aldolase	12min_Up
PA0582	278.082	83.6538	1.733	0.00037066	0.007367	folB	dihydroneopterin aldolase	18min_Up
PA5504	1036.29	338.632	1.6136	0.00049555	0.015795	-	D-methionine ABC transporter	06min_Up
PA0772	310.058	88.8496	1.8031	0.00095084	0.020205	recO	DNA repair protein RecO	12min_Up
PA4238	37166.6	12343.9	1.5902	0.00035633	0.0071653	rpoA	DNA-directed RNA polymerase subunit alpha	18min_Up
PA2468	178.954	21.3835	3.065	6.6778e-06	0.00060744	foxI	ECF sigma factor FoxI	12min_Up
PA2468	88.9266	21.6221	2.0401	0.0022772	0.025137	foxI	ECF sigma factor FoxI	18min_Up
PA0149	75.4072	25.5793	1.5597	0.0022353	0.036332	-	ECF subfamily sigma-70 factor	06min_Up
PA0149	105.704	22.2678	2.247	6.3678e-05	0.0031435	-	ECF subfamily sigma-70 factor	12min_Up
PA1300	56.2051	18.1342	1.632	0.0022724	0.036638	-	ECF subfamily sigma-70 factor	06min_Up
PA1300	90.9981	15.7828	2.5275	1.7403e-05	0.0012709	-	ECF subfamily sigma-70 factor	12min_Up
PA1300	93.2484	15.9858	2.5443	1.5607e-06	0.00013613	-	ECF subfamily sigma-70 factor	18min_Up
PA1363	60.4757	20.122	1.5876	0.003292	0.046258	-	ECF subfamily sigma-70 factor	06min_Up
PA1363	153.418	17.5223	3.1302	6.0773e-06	0.00056269	-	ECF subfamily sigma-70 factor	12min_Up
PA1363	96.459	17.7306	2.4437	0.0022851	0.02517	-	ECF subfamily sigma-70 factor	18min_Up
PA3410	27.9062	7.01927	1.9912	0.0015768	0.030168	-	ECF subfamily sigma-70 factor	06min_Up
PA3410	57.6839	6.11335	3.2381	4.322e-07	6.0567e-05	-	ECF subfamily sigma-70 factor	12min_Up
PA2953	10955.3	2869.7	1.9327	0.00010338	0.0055261	-	electron transfer flavoprotein-ubiquinone oxidoreductase	06min_Up
PA2953	10359.8	2496.09	2.0533	0.00026785	0.0085729	-	electron transfer flavoprotein-ubiquinone oxidoreductase	12min_Up
PA2953	9011.14	2525.18	1.8353	5.4801e-05	0.0019183	-	electron transfer flavoprotein-ubiquinone oxidoreductase	18min_Up
PA0767	7133.82	1976.49	1.8517	8.78e-05	0.0048715	lepA	elongation factor 4	06min_Up
PA0767	5553.21	1719.62	1.6912	0.00089708	0.01963	lepA	elongation factor 4	12min_Up
PA0767	5203.96	1741.09	1.5796	0.00054917	0.0098245	lepA	elongation factor 4	18min_Up
PA4266	96222	31578.9	1.6074	0.0011858	0.022512	fusA1	elongation factor G	12min_Up
PA4266	103452	31993.1	1.6931	0.00014708	0.0038539	fusA1	elongation factor G	18min_Up
PA2851	10782.3	3445.65	1.6458	0.00097714	0.020288	efp	elongation factor P	12min_Up
PA2851	12446.5	3490.84	1.8341	3.9473e-05	0.001578	efp	elongation factor P	18min_Up
PA3655	26413.4	7999.54	1.7233	0.00010677	0.0030604	tsf	elongation factor Ts	18min_Up
PA1748	942.789	282.308	1.7397	0.00049048	0.013536	-	enoyl-CoA hydratase	12min_Up
PA1748	839.713	285.719	1.5553	0.00040837	0.007876	-	enoyl-CoA hydratase	18min_Up
PA3014	24738.8	4794.93	2.3672	1.17e-06	0.00025252	faoA	fatty acid oxidation complex subunit alpha	06min_Up
PA3014	23621.7	4169.14	2.5023	0.0011594	0.022182	faoA	fatty acid oxidation complex subunit alpha	12min_Up
PA3014	23227.4	4215.69	2.462	0.00050879	0.0092943	faoA	fatty acid oxidation complex subunit alpha	18min_Up
PA1176	6.30288	58.0146	-3.2023	0.001807	0.031977	napF	ferredoxin protein NapF	06min_Down
PA2688	26.2708	6.5832	1.9966	0.0021635	0.024561	pfeA	ferric enterobactin receptor	18min_Up
PA4687	1585.84	490.157	1.6939	0.0021828	0.032805	hitA	ferric iron-binding periplasmic protein HitA	12min_Up
PA4687	1403.1	496.042	1.5001	0.00071185	0.01165	hitA	ferric iron-binding periplasmic protein HitA	18min_Up
PA2466	77.9852	10.4044	2.906	0.0027676	0.027988	foxA	ferrioxamine receptor FoxA	18min_Up
PA4359	11.1985	41.0795	-1.8751	0.0009479	0.02286	-	ferrous iron transporter A	06min_Down
PA4853	755.209	234.803	1.6854	0.00020178	0.0085756	fis	Fis family transcriptional regulator	06min_Up
PA4853	749.259	207.115	1.855	5.35e-05	0.0019126	fis	Fis family transcriptional regulator	18min_Up
PA2664	5471.97	529.963	3.3681	0.0047957	0.040194	fhp	flavohemoprotein	18min_Up
PA3723	90.9876	335.567	-1.8829	0.00092481	0.022726	-	FMN oxidoreductase	06min_Down
PA3723	58.5189	292.034	-2.3192	0.00011872	0.0050046	-	FMN oxidoreductase	12min_Down
PA2322	266.526	33.1668	3.0065	1.8672e-06	0.00015376	-	gluconate permease	18min_Up
PA2321	655.026	95.3334	2.7805	2.0078e-08	4.2424e-06	-	gluconokinase	18min_Up
PA3183	5970.2	1304.3	2.1945	0.003712	0.045608	zwf	glucose-6-phosphate 1-dehydrogenase	12min_Up
PA3183	7539.37	1321.48	2.5123	7.2769e-07	7.3123e-05	zwf	glucose-6-phosphate 1-dehydrogenase	18min_Up
PA4588	1478.99	506.92	1.5448	0.0005888	0.017346	gdhA	glutamate dehydrogenase	06min_Up
PA4588	1382.59	441.313	1.6475	0.00077087	0.018251	gdhA	glutamate dehydrogenase	12min_Up
PA5036	7286.67	2179.37	1.7413	0.00022175	0.0091251	gltB	glutamate synthase subunit alpha	06min_Up
PA5036	6852.69	1896.15	1.8536	0.001238	0.02269	gltB	glutamate synthase subunit alpha	12min_Up
PA5036	5608.99	1917.95	1.5482	0.00052741	0.0095008	gltB	glutamate synthase subunit alpha	18min_Up
PA5035	2041.16	631.143	1.6934	0.00069151	0.017155	gltD	glutamate synthase subunit beta	12min_Up
PA5035	1990.07	638.352	1.6404	0.00024392	0.0055746	gltD	glutamate synthase subunit beta	18min_Up
PA1655	222.326	634.796	-1.5136	0.0010634	0.01541	-	glutathione S-transferase	18min_Down
PA2323	348.182	1327.74	-1.9311	1.53e-05	0.0016072	-	glyceraldehyde-3-phosphate dehydrogenase	06min_Down
PA3584	1088.19	9394.46	-3.1099	0.0023942	0.037939	glpD	glycerol-3-phosphate dehydrogenase	06min_Down
PA2352	302.288	96.4881	1.6475	0.001665	0.027406	-	glycerophosphoryl diester phosphodiesterase	12min_Up
PA2352	374.194	97.6329	1.9383	4.2058e-05	0.0016406	-	glycerophosphoryl diester phosphodiesterase	18min_Up
PA2446	224.015	824.063	-1.8792	0.006598	0.04897	gcvH2	glycine cleavage system protein H	18min_Down
PA2320	135.174	451.475	-1.7398	0.00025069	0.009979	gntR	GntR family transcriptional regulator	06min_Down
PA1674	1187.36	348.467	1.7687	0.00022041	0.0091251	folE2	GTP cyclohydrolase I	06min_Up
PA1674	1040.6	303.431	1.778	0.00035618	0.010614	folE2	GTP cyclohydrolase I	12min_Up
PA1674	926.335	307.116	1.5928	0.0003968	0.007739	folE2	GTP cyclohydrolase I	18min_Up
PA0771	1876.41	572.417	1.7128	0.00097818	0.020288	era	GTPase Era	12min_Up
PA0771	1693.1	578.875	1.5483	0.00093532	0.014188	era	GTPase Era	18min_Up
PA4673	4283.09	1172.42	1.8692	0.00025114	0.0081897	-	GTP-dependent nucleic acid-binding protein EngD	12min_Up
PA4673	4271.34	1188.06	1.8461	3.5612e-05	0.0015396	-	GTP-dependent nucleic acid-binding protein EngD	18min_Up
PA0134	242.909	1078.28	-2.1502	0.0004044	0.011649	-	guanine deaminase	12min_Down
PA0134	306.528	1088.91	-1.8288	0.0011394	0.016046	-	guanine deaminase	18min_Down
PA5193	1564.94	529.285	1.564	0.00069101	0.01916	yrfI	heat shock protein 33	06min_Up
PA4873	417.496	113.578	1.8781	0.00086967	0.01927	-	heat-shock protein	12min_Up
PA4873	540.504	114.836	2.2347	4.0401e-06	0.00027947	-	heat-shock protein	18min_Up
PA0672	305.987	16.9119	4.1774	0.0035262	0.044006	hemO	heme oxygenase	12min_Up
PA0672	365.433	17.1061	4.417	0.0023836	0.025603	hemO	heme oxygenase	18min_Up
PA0656	90.0899	338.445	-1.9095	0.00018232	0.0080582	-	HIT family protein	06min_Down
PA0656	58.1922	294.392	-2.3388	8.1754e-06	0.00073085	-	HIT family protein	12min_Down
PA0656	87.0269	297.818	-1.7749	0.00021106	0.0049999	-	HIT family protein	18min_Down
PA5495	1062.54	3856.52	-1.8598	0.0020981	0.024103	thrB	homoserine kinase	18min_Down
PA1771	851.04	209.26	2.0239	1.96e-05	0.0018181	estX	hydrolase	06min_Up
PA1771	738.661	182.171	2.0196	5.5993e-05	0.0030885	estX	hydrolase	12min_Up
PA1771	664.917	184.583	1.8489	4.6121e-05	0.0017724	estX	hydrolase	18min_Up
PA4344	87.7586	249.895	-1.5097	0.00074522	0.011967	-	hydrolase	18min_Down
PA4515	133.05	21.7501	2.6129	2.32e-06	0.00038763	-	hydroxylase	06min_Up
PA4515	464.917	18.9266	4.6185	5.134e-13	6.6549e-10	-	hydroxylase	12min_Up
PA0045	1868.22	260.848	2.8404	1.0551e-07	1.609e-05	-	hypothetical protein	12min_Up
PA0045	2454.22	264.179	3.2157	0.00094596	0.014308	-	hypothetical protein	18min_Up
PA0046	748.17	115.445	2.6962	3.8071e-06	0.00037961	-	hypothetical protein	12min_Up
PA0046	1076.12	116.915	3.2023	8.2776e-05	0.0025715	-	hypothetical protein	18min_Up
PA0047	738.554	156.071	2.2425	0.00027526	0.0086069	-	hypothetical protein	12min_Up
PA0047	1178.73	158.028	2.899	5.1561e-05	0.0018838	-	hypothetical protein	18min_Up
PA0109	34.9267	211.932	-2.6012	1.8e-06	0.00033033	-	hypothetical protein	06min_Down
PA0109	41.3233	184.362	-2.1575	3.7323e-05	0.0023289	-	hypothetical protein	12min_Down
PA0122	139.747	403.932	-1.5313	0.002694	0.041327	-	hypothetical protein	06min_Down
PA0122	110.63	351.821	-1.6691	0.00071374	0.017605	-	hypothetical protein	12min_Down
PA0122	113.314	355.868	-1.651	0.0010758	0.015503	-	hypothetical protein	18min_Down
PA0141	5923.86	23444.8	-1.9847	1.0837e-05	0.00061784	-	hypothetical protein	18min_Down
PA0165	1175.78	273.055	2.1064	5.766e-05	0.0031084	-	hypothetical protein	12min_Up
PA0165	1460.17	276.482	2.4009	3.1565e-07	4.094e-05	-	hypothetical protein	18min_Up
PA0169	661.065	188.443	1.8107	7.7781e-05	0.0024756	-	hypothetical protein	18min_Up
PA0170	376.84	117.973	1.6755	0.00018385	0.0045905	-	hypothetical protein	18min_Up
PA0171	320.674	94.2769	1.7661	0.00080072	0.018395	-	hypothetical protein	12min_Up
PA0171	350.435	95.4994	1.8756	5.5464e-05	0.0019183	-	hypothetical protein	18min_Up
PA0172	1623.3	356.139	2.1884	1.6946e-05	0.0012552	-	hypothetical protein	12min_Up
PA0172	1794.91	360.656	2.3152	4.9912e-07	5.6292e-05	-	hypothetical protein	18min_Up
PA0200	117.432	1814.91	-3.95	1.44e-12	3.72e-09	-	hypothetical protein	06min_Down
PA0200	160.128	1578.11	-3.3009	9.4031e-10	3.2503e-07	-	hypothetical protein	12min_Down
PA0200	460.135	1595.53	-1.7939	8.7519e-05	0.0026867	-	hypothetical protein	18min_Down
PA0201	164.188	720.172	-2.133	0.00044976	0.008516	-	hypothetical protein	18min_Down
PA0270	37.5949	115.232	-1.6159	0.0010542	0.024545	-	hypothetical protein	06min_Down
PA0270	30.1294	100.262	-1.7345	0.0023492	0.034505	-	hypothetical protein	12min_Down
PA0276	46.0204	274.283	-2.5753	0.0020084	0.033592	-	hypothetical protein	06min_Down
PA0277	1418.41	153.483	3.2081	6.527e-10	2.6048e-07	-	hypothetical protein	18min_Up
PA0359	720.54	2087.32	-1.5345	0.0019124	0.032943	-	hypothetical protein	06min_Down
PA0383	354.236	109.245	1.6971	0.00049217	0.015795	-	hypothetical protein	06min_Up
PA0383	315.954	95.0486	1.733	0.00091033	0.019667	-	hypothetical protein	12min_Up
PA0451	148.151	432.292	-1.5449	0.004288	0.037834	-	hypothetical protein	18min_Down
PA0452	34.465	100.595	-1.5454	0.0018893	0.032716	-	hypothetical protein	06min_Down
PA0452	25.4087	87.5194	-1.7843	0.0011286	0.02194	-	hypothetical protein	12min_Down
PA0468	155.011	485.007	-1.6456	0.0053975	0.042883	-	hypothetical protein	18min_Down
PA0484	64.3524	254.135	-1.9815	8.98e-05	0.0048715	-	hypothetical protein	06min_Down
PA0484	66.5209	221.298	-1.7341	0.00038046	0.011083	-	hypothetical protein	12min_Down
PA0490	62.3435	206.414	-1.7272	0.00098358	0.020297	-	hypothetical protein	12min_Down
PA0495	348.713	96.6187	1.8517	0.00081513	0.018395	-	hypothetical protein	12min_Up
PA0497	20.1019	62.5579	-1.6379	0.0027777	0.038716	-	hypothetical protein	12min_Down
PA0545	2634.17	7805.33	-1.5671	0.0032591	0.046045	-	hypothetical protein	06min_Down
PA0545	1050.93	6791.71	-2.6921	2.3253e-07	3.4448e-05	-	hypothetical protein	12min_Down
PA0545	829.341	6861.33	-3.0485	9.0767e-09	2.1405e-06	-	hypothetical protein	18min_Down
PA0563	2397.56	761.038	1.6555	0.00084295	0.018839	-	hypothetical protein	12min_Up
PA0563	3008.59	771.201	1.9639	6.5161e-06	0.00041449	-	hypothetical protein	18min_Up
PA0578	1973.6	433.006	2.1884	6.39e-06	0.00084952	-	hypothetical protein	06min_Up
PA0578	1407.89	376.835	1.9015	0.0011339	0.02194	-	hypothetical protein	12min_Up
PA0578	1279.24	381.432	1.7458	0.00022091	0.0052095	-	hypothetical protein	18min_Up
PA0583	353.875	89.7295	1.9796	4.99e-05	0.0033215	-	hypothetical protein	06min_Up
PA0583	270.96	78.1235	1.7943	0.0035276	0.044006	-	hypothetical protein	12min_Up
PA0583	248.762	79.0525	1.6539	0.00067904	0.011343	-	hypothetical protein	18min_Up
PA0673	23.0488	104.242	-2.1772	0.00072981	0.019691	-	hypothetical protein	06min_Down
PA0673	15.3578	90.6775	-2.5618	0.00021851	0.0074291	-	hypothetical protein	12min_Down
PA0673	27.8209	91.5737	-1.7188	0.0026457	0.027114	-	hypothetical protein	18min_Down
PA0713	198.697	2414.09	-3.6028	6.45e-13	3.35e-09	-	hypothetical protein	06min_Down
PA0713	301.119	2101.43	-2.803	1.5607e-08	3.8534e-06	-	hypothetical protein	12min_Down
PA0713	407.18	2125.17	-2.3838	8.935e-08	1.4953e-05	-	hypothetical protein	18min_Down
PA0781	121.412	29.4593	2.0431	0.00093106	0.014188	-	hypothetical protein	18min_Up
PA0788	202.956	618.179	-1.6069	0.001156	0.025835	-	hypothetical protein	06min_Down
PA0788	145.522	537.571	-1.8852	0.00017825	0.0066973	-	hypothetical protein	12min_Down
PA0800	46.5036	4.09204	3.5064	0.0021763	0.035708	-	hypothetical protein	06min_Up
PA0800	152.525	3.56395	5.4194	7.441e-16	3.8581e-12	-	hypothetical protein	12min_Up
PA0800	111.241	3.6103	4.9454	6.1018e-05	0.0020163	-	hypothetical protein	18min_Up
PA0801	441.633	50.1963	3.1372	1.7833e-08	4.0201e-06	-	hypothetical protein	12min_Up
PA0801	439.069	50.788	3.1119	0.0046828	0.039567	-	hypothetical protein	18min_Up
PA0802	24.98	1.41228	4.1447	2.0013e-05	0.0014128	-	hypothetical protein	12min_Up
PA0802	37.1177	1.42833	4.6997	2.187e-06	0.00017729	-	hypothetical protein	18min_Up
PA0806	12.2089	37.0364	-1.601	0.0051859	0.041972	-	hypothetical protein	18min_Down
PA0813	20.489	64.2986	-1.6499	0.0022997	0.025201	-	hypothetical protein	18min_Down
PA0894	32.4682	99.6041	-1.6172	0.0026437	0.0409	-	hypothetical protein	06min_Down
PA0914	79.4014	15.9876	2.3122	0.00011253	0.0048624	-	hypothetical protein	12min_Up
PA0914	82.6383	16.1947	2.3513	1.5722e-05	0.0008239	-	hypothetical protein	18min_Up
PA0915	180.863	40.3014	2.166	0.0032098	0.045471	-	hypothetical protein	06min_Up
PA0915	176.945	35.0814	2.3345	0.00196	0.030381	-	hypothetical protein	12min_Up
PA0915	196.455	35.5446	2.4665	6.8995e-07	7.3123e-05	-	hypothetical protein	18min_Up
PA0968	999.209	324.993	1.6204	0.0017996	0.028711	-	hypothetical protein	12min_Up
PA0968	1047.33	328.994	1.6706	0.002726	0.027676	-	hypothetical protein	18min_Up
PA0983	63.5564	190.482	-1.5835	0.00093445	0.022854	-	hypothetical protein	06min_Down
PA1041	97.2611	436.681	-2.1666	0.0010441	0.021064	-	hypothetical protein	12min_Down
PA1050	323.882	1526.56	-2.2367	1.8066e-05	0.001301	-	hypothetical protein	12min_Down
PA1050	386.455	1543.3	-1.9976	1.0032e-05	0.0005914	-	hypothetical protein	18min_Down
PA1076	734.593	4370.19	-2.5727	0.0012428	0.02269	-	hypothetical protein	12min_Down
PA1076	885.621	4420.93	-2.3196	0.002041	0.023902	-	hypothetical protein	18min_Down
PA1111	17.3102	64.4002	-1.8954	0.0020307	0.030967	-	hypothetical protein	12min_Down
PA1116	917.414	267.281	1.7792	0.00017541	0.0080486	-	hypothetical protein	06min_Up
PA1116	673.43	232.551	1.534	0.0033385	0.042794	-	hypothetical protein	12min_Up
PA1116	714.898	235.344	1.603	0.0006675	0.011207	-	hypothetical protein	18min_Up
PA1166	38.8237	110.667	-1.5112	0.0033212	0.046542	-	hypothetical protein	06min_Down
PA1166	30.1782	96.3439	-1.6747	0.0028161	0.039041	-	hypothetical protein	12min_Down
PA1228	634.058	89.5441	2.8239	2.275e-05	0.0010828	-	hypothetical protein	18min_Up
PA1289	24.9205	85.5246	-1.779	0.00050619	0.015795	-	hypothetical protein	06min_Down
PA1291	60.6242	183.22	-1.5956	0.0016118	0.030389	-	hypothetical protein	06min_Down
PA1299	513.1	120.959	2.0847	1.79e-05	0.001783	-	hypothetical protein	06min_Up
PA1299	432.944	105.234	2.0406	0.00013188	0.0054271	-	hypothetical protein	12min_Up
PA1299	450.182	106.554	2.0789	1.4736e-05	0.00078012	-	hypothetical protein	18min_Up
PA1366	456.407	1336.95	-1.5506	0.00062669	0.017952	-	hypothetical protein	06min_Down
PA1366	384.47	1175.03	-1.6118	0.00031973	0.0067156	-	hypothetical protein	18min_Down
PA1408	114.473	335.855	-1.5528	0.0027957	0.038862	-	hypothetical protein	12min_Down
PA1473	32.0692	103.851	-1.6953	0.0015851	0.026685	-	hypothetical protein	12min_Down
PA1473	36.8705	104.975	-1.5095	0.0017974	0.021838	-	hypothetical protein	18min_Down
PA1516	29.9949	126.729	-2.079	5.65e-05	0.003529	-	hypothetical protein	06min_Down
PA1516	23.7726	111.387	-2.2282	2.5561e-05	0.0011531	-	hypothetical protein	18min_Down
PA1517	120.334	411.179	-1.7727	0.004726	0.039803	-	hypothetical protein	18min_Down
PA1591	181.863	48.4478	1.9083	0.00030865	0.0065723	-	hypothetical protein	18min_Up
PA1597	505.228	1898.45	-1.9098	0.00045403	0.012864	-	hypothetical protein	12min_Down
PA1597	428.55	1919.66	-2.1633	5.248e-06	0.00035824	-	hypothetical protein	18min_Down
PA1604	190.766	1496.18	-2.9714	9.76e-08	2.66e-05	-	hypothetical protein	06min_Down
PA1604	172.298	1301.52	-2.9172	5.3043e-08	8.8718e-06	-	hypothetical protein	12min_Down
PA1604	320.095	1314.91	-2.0384	1.9814e-05	0.00096978	-	hypothetical protein	18min_Down
PA1679	313.49	969.843	-1.6293	0.0057875	0.044814	-	hypothetical protein	18min_Down
PA1768	1292.41	427.39	1.5964	0.00062264	0.017936	-	hypothetical protein	06min_Up
PA1789	1161.36	12593.2	-3.4388	1.58e-11	2.04e-08	-	hypothetical protein	06min_Down
PA1789	1187.08	10957.6	-3.2064	2.7785e-10	1.3097e-07	-	hypothetical protein	12min_Down
PA1789	2463.63	11079.4	-2.169	6.9482e-07	7.3123e-05	-	hypothetical protein	18min_Down
PA1791	947.659	218.012	2.12	5.0876e-05	0.0029011	-	hypothetical protein	12min_Up
PA1791	1223.87	220.836	2.4704	8.3408e-08	1.4424e-05	-	hypothetical protein	18min_Up
PA1824	288.72	74.2614	1.959	7.15e-05	0.0043118	-	hypothetical protein	06min_Up
PA1824	225.964	64.5939	1.8066	0.003129	0.041178	-	hypothetical protein	12min_Up
PA1824	200.402	65.3619	1.6164	0.00122	0.016834	-	hypothetical protein	18min_Up
PA1845	50.0153	7.59607	2.719	0.00022808	0.0075807	-	hypothetical protein	12min_Up
PA1845	55.8447	7.6996	2.8586	0.0030187	0.029494	-	hypothetical protein	18min_Up
PA1851	86.8521	251.12	-1.5317	0.0030687	0.040989	-	hypothetical protein	12min_Down
PA1851	78.4852	253.786	-1.6931	0.00037204	0.007367	-	hypothetical protein	18min_Down
PA1870	11.3817	52.617	-2.2088	0.00010918	0.0031122	-	hypothetical protein	18min_Down
PA2221	12.052	39.6437	-1.7178	0.0027139	0.038011	-	hypothetical protein	12min_Down
PA2244	11.4595	37.5037	-1.7105	0.0030121	0.040355	pslN	hypothetical protein	12min_Down
PA2260	246.926	711.936	-1.5277	0.00050782	0.015795	-	hypothetical protein	06min_Down
PA2260	48.686	619.492	-3.6695	7.3515e-12	7.6235e-09	-	hypothetical protein	12min_Down
PA2260	46.3543	626.254	-3.756	9.0224e-15	2.3404e-11	-	hypothetical protein	18min_Down
PA2282	195.229	26.6333	2.8739	0.00021223	0.0072876	-	hypothetical protein	12min_Up
PA2283	257.944	22.2338	3.5362	0.00077947	0.018344	-	hypothetical protein	12min_Up
PA2285	309.038	20.3517	3.9246	2.3085e-05	0.0010888	-	hypothetical protein	18min_Up
PA2286	316.147	22.226	3.8303	0.00079998	0.012577	-	hypothetical protein	18min_Up
PA2287	104.428	14.0474	2.8941	3.7691e-05	0.0015721	-	hypothetical protein	18min_Up
PA2364	38.2003	142.679	-1.9011	0.00018339	0.0080582	-	hypothetical protein	06min_Down
PA2375	10.4738	36.4489	-1.7991	0.0013506	0.028175	-	hypothetical protein	06min_Down
PA2381	684.863	2476.48	-1.8544	0.00025212	0.009979	-	hypothetical protein	06min_Down
PA2381	312.497	2156.69	-2.7869	3.316e-08	6.1405e-06	-	hypothetical protein	12min_Down
PA2381	529.202	2182.08	-2.0438	5.3273e-05	0.0019126	-	hypothetical protein	18min_Down
PA2391	154.516	32.0258	2.2705	5.569e-05	0.0030885	opmQ	hypothetical protein	12min_Up
PA2391	127.557	32.4195	1.9762	6.2312e-05	0.0020332	opmQ	hypothetical protein	18min_Up
PA2440	257.186	43.4228	2.5663	1.0436e-05	0.00090182	-	hypothetical protein	12min_Up
PA2440	198.279	43.9268	2.1744	0.0028703	0.028527	-	hypothetical protein	18min_Up
PA2485	21.456	90.6763	-2.0793	0.00016467	0.0064486	-	hypothetical protein	12min_Down
PA2486	27.1676	85.0392	-1.6462	0.0031956	0.041527	-	hypothetical protein	12min_Down
PA2486	26.1499	85.9504	-1.7167	0.00065607	0.011139	-	hypothetical protein	18min_Down
PA2501	323.913	3177.26	-3.2941	1.14e-10	9.84e-08	-	hypothetical protein	06min_Down
PA2501	284.722	2764.48	-3.2794	3.6844e-10	1.4695e-07	-	hypothetical protein	12min_Down
PA2501	346.817	2793.16	-3.0097	2.3509e-10	1.3551e-07	-	hypothetical protein	18min_Down
PA2503	597.293	201.89	1.5649	0.0017304	0.028057	-	hypothetical protein	12min_Up
PA2503	589.435	204.541	1.5269	0.00055793	0.0099318	-	hypothetical protein	18min_Up
PA2504	99.8495	593.323	-2.571	4.29e-05	0.0030874	-	hypothetical protein	06min_Down
PA2504	62.9305	516.549	-3.0371	3.5882e-06	0.0003648	-	hypothetical protein	12min_Down
PA2504	121.362	521.809	-2.1042	0.00033627	0.0069246	-	hypothetical protein	18min_Down
PA2567	1376.26	5812.22	-2.0783	0.0023925	0.025646	-	hypothetical protein	18min_Down
PA2576	84.1965	341.889	-2.0217	2.71e-05	0.0022297	-	hypothetical protein	06min_Down
PA2576	70.9498	297.36	-2.0673	0.00010018	0.0044925	-	hypothetical protein	12min_Down
PA2576	85.2589	300.575	-1.8178	9.2551e-05	0.0027755	-	hypothetical protein	18min_Down
PA2590	31.6771	92.5533	-1.5468	0.0032743	0.031048	-	hypothetical protein	18min_Down
PA2660	455.152	152.393	1.5786	0.0014601	0.029143	-	hypothetical protein	06min_Up
PA2660	415.429	132.636	1.6471	0.0017963	0.028711	-	hypothetical protein	12min_Up
PA2660	461.034	134.168	1.7808	0.00014679	0.0038539	-	hypothetical protein	18min_Up
PA2662	154.671	694.185	-2.1661	0.00044777	0.015175	-	hypothetical protein	06min_Down
PA2684	1929.57	575.433	1.7456	0.005266	0.042422	-	hypothetical protein	18min_Up
PA2685	675.219	219.029	1.6242	0.00092271	0.019852	-	hypothetical protein	12min_Up
PA2703	83.8551	29.269	1.5185	0.0017653	0.021702	-	hypothetical protein	18min_Up
PA2746	99.638	549.223	-2.4626	0.00014347	0.0067627	-	hypothetical protein	06min_Down
PA2746	80.664	478.052	-2.5672	6.1822e-05	0.003129	-	hypothetical protein	12min_Down
PA2746	144.4	482.809	-1.7414	0.00247	0.026116	-	hypothetical protein	18min_Down
PA2753	429.21	6205.69	-3.8538	4.1e-06	0.00060784	-	hypothetical protein	06min_Down
PA2753	376.435	5399.88	-3.8425	2.2037e-06	0.00024311	-	hypothetical protein	12min_Down
PA2753	886.204	5452.25	-2.6211	0.00020575	0.0049232	-	hypothetical protein	18min_Down
PA2754	1178.07	4956.83	-2.073	6.25e-05	0.0038137	-	hypothetical protein	06min_Down
PA2754	513.531	4311.17	-3.0696	1.9528e-08	4.2189e-06	-	hypothetical protein	12min_Down
PA2754	808.739	4356.06	-2.4293	1.5744e-06	0.00013613	-	hypothetical protein	18min_Down
PA2757	2643.97	107.201	4.6243	1.6366e-06	0.00019285	-	hypothetical protein	12min_Up
PA2757	1948.19	108.724	4.1634	5.7743e-17	2.9957e-13	-	hypothetical protein	18min_Up
PA2761	146.407	29.1971	2.3261	7.42e-06	0.00093859	-	hypothetical protein	06min_Up
PA2761	592.35	25.4038	4.5433	8.265e-15	2.1427e-11	-	hypothetical protein	12min_Up
PA2761	346.585	25.6913	3.7539	0.0018936	0.022636	-	hypothetical protein	18min_Up
PA2773	92.311	26.3964	1.8062	0.0013986	0.025006	-	hypothetical protein	12min_Up
PA2774	359.248	110.747	1.6977	0.00013539	0.003697	-	hypothetical protein	18min_Up
PA2775	285.625	93.6142	1.6093	0.0010992	0.021892	-	hypothetical protein	12min_Up
PA2775	326.143	94.7957	1.7826	0.0001113	0.003138	-	hypothetical protein	18min_Up
PA2789	164.948	56.0546	1.5571	0.00092644	0.014188	-	hypothetical protein	18min_Up
PA2799	185.305	578.329	-1.642	0.00071578	0.019636	-	hypothetical protein	06min_Down
PA2799	143.374	502.876	-1.8104	0.0004389	0.012573	-	hypothetical protein	12min_Down
PA2805	878.019	3104.67	-1.8221	0.0010972	0.021892	-	hypothetical protein	12min_Down
PA2805	834.462	3139.2	-1.9115	0.00062134	0.010745	-	hypothetical protein	18min_Down
PA2814	64.1739	192.42	-1.5842	0.0007661	0.019965	-	hypothetical protein	06min_Down
PA2817	486.667	168.338	1.5316	0.0019567	0.033049	-	hypothetical protein	06min_Up
PA2829	144.954	42.8582	1.758	0.00025699	0.010019	-	hypothetical protein	06min_Up
PA2829	124.105	37.3113	1.7339	0.0011041	0.021892	-	hypothetical protein	12min_Up
PA2829	126.475	37.7991	1.7424	0.00028551	0.0061976	-	hypothetical protein	18min_Up
PA2847	88.0409	270.74	-1.6207	0.00058262	0.017286	-	hypothetical protein	06min_Down
PA2883	373.645	1409.6	-1.9155	0.00013987	0.0066535	-	hypothetical protein	06min_Down
PA2883	322.224	1226.12	-1.928	0.00010683	0.0046941	-	hypothetical protein	12min_Down
PA2916	183.395	621.625	-1.7611	0.00037135	0.01094	-	hypothetical protein	12min_Down
PA2916	157.61	628.949	-1.9966	0.0002788	0.0060774	-	hypothetical protein	18min_Down
PA2956	959	290.534	1.7228	0.00020687	0.0049232	-	hypothetical protein	18min_Up
PA2971	5792.69	1910.33	1.6004	0.0011906	0.022512	-	hypothetical protein	12min_Up
PA2971	6558.91	1934.58	1.7614	0.00010486	0.0030393	-	hypothetical protein	18min_Up
PA2982	431.41	151.817	1.5067	0.00098056	0.014703	-	hypothetical protein	18min_Up
PA3040	530.014	1666.61	-1.6528	0.00096881	0.020288	-	hypothetical protein	12min_Down
PA3040	534.255	1684.06	-1.6563	0.00019967	0.004818	-	hypothetical protein	18min_Down
PA3041	125.236	395.732	-1.6599	0.00037074	0.007367	-	hypothetical protein	18min_Down
PA3054	327.009	1197.2	-1.8723	0.00027555	0.0086069	-	hypothetical protein	12min_Down
PA3054	333.677	1211.21	-1.8599	4.671e-05	0.0017819	-	hypothetical protein	18min_Down
PA3064	231.696	37.542	2.6257	0.00090253	0.01963	pelA	hypothetical protein	12min_Up
PA3064	295.222	38.0014	2.9577	0.0001529	0.0039496	pelA	hypothetical protein	18min_Up
PA3079	477.599	144.599	1.7237	0.0013925	0.024982	-	hypothetical protein	12min_Up
PA3079	419.174	146.199	1.5196	0.0010553	0.015372	-	hypothetical protein	18min_Up
PA3080	466.269	119.581	1.9632	0.00016751	0.0064486	-	hypothetical protein	12min_Up
PA3080	425.714	120.978	1.8151	0.00074651	0.011967	-	hypothetical protein	18min_Up
PA3123	129.06	549.04	-2.0889	0.00012182	0.0050937	-	hypothetical protein	12min_Down
PA3123	158.072	554.607	-1.8109	0.00024389	0.0055746	-	hypothetical protein	18min_Down
PA3274	10.7052	41.3479	-1.9495	0.001794	0.031966	-	hypothetical protein	06min_Down
PA3274	4.85926	35.9531	-2.8873	3.2504e-05	0.0020553	-	hypothetical protein	12min_Down
PA3278	258.638	1421.6	-2.4585	3.07e-05	0.0024888	-	hypothetical protein	06min_Down
PA3278	266.263	1235.82	-2.2145	6.2741e-05	0.003129	-	hypothetical protein	12min_Down
PA3278	299.477	1249.52	-2.0609	0.0001464	0.0038539	-	hypothetical protein	18min_Down
PA3287	6876.03	49.0718	7.1305	0.0028583	0.03928	-	hypothetical protein	12min_Up
PA3298	36.6601	7.56327	2.2771	0.00019759	0.0047903	-	hypothetical protein	18min_Up
PA3307	145.117	572.038	-1.9789	0.00066344	0.018494	-	hypothetical protein	06min_Down
PA3307	156.196	497.29	-1.6707	0.0015603	0.026438	-	hypothetical protein	12min_Down
PA3307	172.24	502.63	-1.5451	0.0039632	0.035635	-	hypothetical protein	18min_Down
PA3309	16560.8	53088.5	-1.6806	0.0002839	0.010667	-	hypothetical protein	06min_Down
PA3309	6324.39	46177.1	-2.8682	2.6638e-08	5.3122e-06	-	hypothetical protein	12min_Down
PA3309	7315.01	46673.2	-2.6737	3.3225e-09	9.0722e-07	-	hypothetical protein	18min_Down
PA3342	97.038	327.799	-1.7562	0.00017141	0.0079354	-	hypothetical protein	06min_Down
PA3342	60.3969	285.093	-2.2389	2.0717e-05	0.0014134	-	hypothetical protein	12min_Down
PA3342	61.8325	288.083	-2.22	2.6589e-06	0.00020589	-	hypothetical protein	18min_Down
PA3343	207.247	586.722	-1.5013	0.0015165	0.029303	-	hypothetical protein	06min_Down
PA3390	8.85609	30.4483	-1.7816	0.003384	0.031647	-	hypothetical protein	18min_Down
PA3419	119.128	354.712	-1.5741	0.001793	0.031966	-	hypothetical protein	06min_Down
PA3419	101.459	308.733	-1.6055	0.0031194	0.041156	-	hypothetical protein	12min_Down
PA3431	92.5137	559.477	-2.5963	4.03e-06	0.00060784	-	hypothetical protein	06min_Down
PA3436	484.234	113.738	2.09	0.00017922	0.0080582	-	hypothetical protein	06min_Up
PA3451	23.3117	88.5325	-1.9252	0.00021615	0.0090382	-	hypothetical protein	06min_Down
PA3451	21.0211	77.083	-1.8746	0.000628	0.015928	-	hypothetical protein	12min_Down
PA3455	470.058	1663.02	-1.8229	0.0063562	0.047763	-	hypothetical protein	18min_Down
PA3465	328.126	3391.07	-3.3694	6.9e-09	2.98e-06	-	hypothetical protein	06min_Down
PA3465	283.621	2948.25	-3.3778	2.6908e-09	7.869e-07	-	hypothetical protein	12min_Down
PA3465	537.44	2981.06	-2.4716	1.6811e-06	0.00014297	-	hypothetical protein	18min_Down
PA3474	184.45	65.1344	1.5017	0.0030855	0.0445	-	hypothetical protein	06min_Up
PA3474	183.015	56.6524	1.6918	0.0012185	0.022512	-	hypothetical protein	12min_Up
PA3484	501.996	134.407	1.9011	0.002066	0.023963	-	hypothetical protein	18min_Up
PA3526	606.766	1722.67	-1.5054	0.0041968	0.048791	-	hypothetical protein	12min_Down
PA3530	415.17	13.3337	4.9606	5.0915e-05	0.0029011	-	hypothetical protein	12min_Up
PA3572	385.56	9789.04	-4.6661	3.78e-10	2.45e-07	-	hypothetical protein	06min_Down
PA3572	612.552	8519.76	-3.7979	5.1618e-09	1.4086e-06	-	hypothetical protein	12min_Down
PA3572	2286.28	8605.74	-1.9123	0.00061065	0.010667	-	hypothetical protein	18min_Down
PA3613	2764.39	17154.5	-2.6336	3.93e-08	1.2e-05	-	hypothetical protein	06min_Down
PA3613	1333.63	14923.9	-3.4842	6.3261e-11	4.6858e-08	-	hypothetical protein	12min_Down
PA3613	2091.63	15084.7	-2.8504	2.9922e-10	1.5524e-07	-	hypothetical protein	18min_Down
PA3614	787.961	7040.94	-3.1596	2.21e-05	0.0019098	-	hypothetical protein	06min_Down
PA3614	643.72	6120.43	-3.2491	1.28e-05	0.0010245	-	hypothetical protein	12min_Down
PA3614	888.424	6185.81	-2.7996	4.2901e-05	0.001661	-	hypothetical protein	18min_Down
PA3615	532.012	3776.3	-2.8274	0.0011387	0.021948	-	hypothetical protein	12min_Down
PA3615	488.756	3811.93	-2.9633	0.00046105	0.0086406	-	hypothetical protein	18min_Down
PA3662	827.396	3053.26	-1.8837	0.00011259	0.0059567	-	hypothetical protein	06min_Down
PA3662	692.148	2655.6	-1.9399	7.3937e-05	0.0035171	-	hypothetical protein	12min_Down
PA3662	859.358	2683.07	-1.6426	0.00024884	0.0056374	-	hypothetical protein	18min_Down
PA3685	1473.53	503.342	1.5497	0.0012804	0.027546	-	hypothetical protein	06min_Up
PA3716	3573.88	1150.9	1.6347	0.00090483	0.01963	-	hypothetical protein	12min_Up
PA3716	3693.82	1165.92	1.6636	0.00048714	0.009026	-	hypothetical protein	18min_Up
PA3720	128.568	30.0579	2.0967	0.00021058	0.007279	-	hypothetical protein	12min_Up
PA3720	147.743	30.3722	2.2823	0.00061583	0.010721	-	hypothetical protein	18min_Up
PA3726	699.783	218.626	1.6784	0.00062222	0.017936	-	hypothetical protein	06min_Up
PA3726	548.811	190.104	1.5295	0.0026179	0.037188	-	hypothetical protein	12min_Up
PA3762	299.912	854.969	-1.5113	0.0014943	0.029148	-	hypothetical protein	06min_Down
PA3783	32.3356	116.184	-1.8452	0.00088057	0.019429	-	hypothetical protein	12min_Down
PA3783	27.7234	117.55	-2.0841	5.6252e-05	0.00192	-	hypothetical protein	18min_Down
PA3846	180.261	657.599	-1.8671	0.0013553	0.028175	-	hypothetical protein	06min_Down
PA3846	161.484	571.871	-1.8243	0.0033104	0.042697	-	hypothetical protein	12min_Down
PA3846	185.488	577.649	-1.6389	0.0024185	0.025765	-	hypothetical protein	18min_Down
PA3868	20.604	72.3994	-1.8131	0.0020817	0.031653	-	hypothetical protein	12min_Down
PA3868	18.7897	73.2164	-1.9622	0.0016986	0.021031	-	hypothetical protein	18min_Down
PA3922	29.2774	151.292	-2.3695	0.0059651	0.045456	-	hypothetical protein	18min_Down
PA3945	185.649	529.481	-1.512	0.0020227	0.030937	-	hypothetical protein	12min_Down
PA3986	57.6233	218.334	-1.9218	8.75e-05	0.0048715	-	hypothetical protein	06min_Down
PA3986	60.9064	189.99	-1.6413	0.00079242	0.018395	-	hypothetical protein	12min_Down
PA4027	135.756	392.509	-1.5317	0.00083273	0.013052	-	hypothetical protein	18min_Down
PA4040	39.8601	148.902	-1.9013	0.00084086	0.021477	-	hypothetical protein	06min_Down
PA4040	39.3169	130.839	-1.7346	0.0010716	0.015486	-	hypothetical protein	18min_Down
PA4041	50.9635	156.611	-1.6197	0.0018307	0.032286	-	hypothetical protein	06min_Down
PA4049	364.931	119.685	1.6084	0.0019085	0.029896	-	hypothetical protein	12min_Up
PA4134	30.598	140.831	-2.2025	3.88e-05	0.0029427	-	hypothetical protein	06min_Down
PA4134	32.6381	122.449	-1.9075	0.00027348	0.0086069	-	hypothetical protein	12min_Down
PA4134	43.0294	123.953	-1.5264	0.002302	0.025201	-	hypothetical protein	18min_Down
PA4170	47.2244	148.571	-1.6536	0.00069289	0.011485	-	hypothetical protein	18min_Down
PA4178	215.157	62.8817	1.7747	0.00027836	0.010667	-	hypothetical protein	06min_Up
PA4287	93.0568	31.019	1.585	0.0039098	0.04671	-	hypothetical protein	12min_Up
PA4294	5.66318	39.5169	-2.8028	0.0018544	0.029216	-	hypothetical protein	12min_Down
PA4294	5.71421	39.8945	-2.8036	0.0030788	0.029856	-	hypothetical protein	18min_Down
PA4305	34.5162	184.327	-2.4169	0.00133	0.024197	rcpC	hypothetical protein	12min_Down
PA4311	147.715	641.609	-2.1189	0.00062115	0.015928	-	hypothetical protein	12min_Down
PA4311	208.316	647.909	-1.637	0.0032339	0.030728	-	hypothetical protein	18min_Down
PA4317	2217.24	659.753	1.7488	0.00054281	0.014508	-	hypothetical protein	12min_Up
PA4317	2720.68	668.283	2.0254	5.9874e-06	0.00038828	-	hypothetical protein	18min_Up
PA4318	714.952	224.941	1.6683	0.00073033	0.011822	-	hypothetical protein	18min_Up
PA4319	402.156	114.927	1.807	0.00040016	0.011591	-	hypothetical protein	12min_Up
PA4319	432.157	116.31	1.8936	0.0013179	0.017441	-	hypothetical protein	18min_Up
PA4321	404.683	142.44	1.5064	0.003684	0.045372	-	hypothetical protein	12min_Up
PA4321	451.1	144.211	1.6453	0.00034308	0.0070064	-	hypothetical protein	18min_Up
PA4328	321.156	3324.07	-3.3716	6.1e-11	6.33e-08	-	hypothetical protein	06min_Down
PA4328	323.238	2892.71	-3.1618	1.2196e-09	3.9524e-07	-	hypothetical protein	12min_Down
PA4328	763.307	2923.7	-1.9375	7.1265e-06	0.00044457	-	hypothetical protein	18min_Down
PA4345	141.729	428.164	-1.595	0.0017175	0.028042	-	hypothetical protein	12min_Down
PA4346	16.7223	62.8176	-1.9094	0.0027193	0.038011	-	hypothetical protein	12min_Down
PA4346	16.096	63.5337	-1.9808	0.00036109	0.007233	-	hypothetical protein	18min_Down
PA4347	157.509	471.268	-1.5811	0.00065801	0.011139	-	hypothetical protein	18min_Down
PA4348	979.027	6089.85	-2.637	1.72e-07	4.24e-05	-	hypothetical protein	06min_Down
PA4348	1231.79	5297.75	-2.1046	3.773e-05	0.0023289	-	hypothetical protein	12min_Down
PA4348	1807.59	5358.46	-1.5678	0.00040672	0.0078733	-	hypothetical protein	18min_Down
PA4349	214.727	1096.7	-2.3526	0.0014249	0.02513	-	hypothetical protein	12min_Down
PA4349	173.065	1107.24	-2.6776	0.00032475	0.0067664	-	hypothetical protein	18min_Down
PA4350	16.1437	62.5686	-1.9545	0.0015091	0.025952	-	hypothetical protein	12min_Down
PA4352	3924.38	22404.5	-2.5133	1.56e-07	4.04e-05	-	hypothetical protein	06min_Down
PA4352	1579.33	19487.8	-3.6252	1.5512e-11	1.3405e-08	-	hypothetical protein	12min_Down
PA4352	2528.1	19700.3	-2.9621	7.5084e-11	5.5648e-08	-	hypothetical protein	18min_Down
PA4357	26.3161	95.79	-1.8639	0.0023025	0.025201	-	hypothetical protein	18min_Down
PA4362	62.3611	191.77	-1.6207	0.0011175	0.025567	-	hypothetical protein	06min_Down
PA4362	53.2298	166.86	-1.6483	0.0011095	0.021892	-	hypothetical protein	12min_Down
PA4371	441.424	65.741	2.7473	0.0016523	0.030487	-	hypothetical protein	06min_Up
PA4371	913.103	57.2303	3.9959	2.7318e-09	7.869e-07	-	hypothetical protein	12min_Up
PA4371	749.059	57.9401	3.6924	0.0021431	0.024436	-	hypothetical protein	18min_Up
PA4372	882.259	208.652	2.0801	0.0016206	0.020357	-	hypothetical protein	18min_Up
PA4373	788.341	175.704	2.1657	5.8442e-05	0.0019635	-	hypothetical protein	18min_Up
PA4390	598.895	201.587	1.5709	0.00088498	0.013746	-	hypothetical protein	18min_Up
PA4404	1471.85	460.767	1.6755	0.00080459	0.018395	-	hypothetical protein	12min_Up
PA4404	1387.02	466.495	1.5721	0.00052595	0.0095008	-	hypothetical protein	18min_Up
PA4438	3077.06	995.059	1.6287	0.00046423	0.015332	-	hypothetical protein	06min_Up
PA4438	2544.77	865.75	1.5555	0.0019751	0.030479	-	hypothetical protein	12min_Up
PA4451	1803.08	586.291	1.6208	0.00064673	0.018225	-	hypothetical protein	06min_Up
PA4463	3465.55	13992.4	-2.0135	5.5438e-05	0.0030885	-	hypothetical protein	12min_Down
PA4463	3309.12	14138.1	-2.0951	2.2497e-06	0.00017956	-	hypothetical protein	18min_Down
PA4523	863.849	7634.99	-3.1438	0.00081641	0.018395	-	hypothetical protein	12min_Down
PA4523	1109.54	7706.17	-2.796	0.0012756	0.017168	-	hypothetical protein	18min_Down
PA4531	50.1519	175.389	-1.8062	0.001134	0.02194	-	hypothetical protein	12min_Down
PA4574	709.698	222.48	1.6735	0.00053822	0.016416	-	hypothetical protein	06min_Up
PA4574	644.211	193.576	1.7346	0.0032112	0.041625	-	hypothetical protein	12min_Up
PA4574	756.759	195.867	1.95	4.8717e-05	0.0018315	-	hypothetical protein	18min_Up
PA4575	99.25	424.047	-2.0951	0.0016359	0.030487	-	hypothetical protein	06min_Down
PA4575	99.6455	368.79	-1.8879	0.0030934	0.040989	-	hypothetical protein	12min_Down
PA4577	236.653	3782.25	-3.9984	1.42e-08	5.66e-06	-	hypothetical protein	06min_Down
PA4577	260.369	3290.34	-3.6596	5.1593e-08	8.8718e-06	-	hypothetical protein	12min_Down
PA4577	600.302	3323.46	-2.4689	1.7463e-05	0.00087962	-	hypothetical protein	18min_Down
PA4605	88.3151	268.265	-1.6029	0.0032929	0.042578	-	hypothetical protein	12min_Down
PA4605	58.3503	271.061	-2.2158	3.8187e-06	0.00026772	-	hypothetical protein	18min_Down
PA4606	1315.91	3768.23	-1.5178	0.00065917	0.011139	-	hypothetical protein	18min_Down
PA4607	653.105	2744.25	-2.071	3.9657e-05	0.0023909	-	hypothetical protein	12min_Down
PA4607	790.692	2772.73	-1.8101	3.1806e-05	0.0013984	-	hypothetical protein	18min_Down
PA4608	180.96	786.928	-2.1206	9.02e-05	0.0048715	-	hypothetical protein	06min_Down
PA4608	169.716	684.497	-2.0119	0.00024781	0.0081322	-	hypothetical protein	12min_Down
PA4608	214.071	691.438	-1.6915	0.00061913	0.010743	-	hypothetical protein	18min_Down
PA4610	169.802	1606.84	-3.2423	0.00065064	0.018235	-	hypothetical protein	06min_Down
PA4610	225.589	1396.15	-2.6297	0.0017607	0.028352	-	hypothetical protein	12min_Down
PA4611	1704.75	7883.77	-2.2093	7.73e-05	0.0046047	-	hypothetical protein	06min_Down
PA4611	1338.68	6857.71	-2.3569	5.7019e-05	0.0031084	-	hypothetical protein	12min_Down
PA4611	1757.59	6927.74	-1.9788	0.00012034	0.0033412	-	hypothetical protein	18min_Down
PA4644	256.95	89.5789	1.5203	0.004357	0.049981	-	hypothetical protein	12min_Up
PA4644	349.814	90.5812	1.9493	8.5874e-05	0.0026519	-	hypothetical protein	18min_Up
PA4684	1483.72	405.788	1.8704	7.9e-05	0.0046114	-	hypothetical protein	06min_Up
PA4684	1062.72	352.989	1.5901	0.002382	0.034791	-	hypothetical protein	12min_Up
PA4684	1150.84	357.45	1.6869	0.0002576	0.0058106	-	hypothetical protein	18min_Up
PA4703	22.7784	73.406	-1.6882	0.0033846	0.047302	-	hypothetical protein	06min_Down
PA4703	18.5735	63.9395	-1.7835	0.0016229	0.027231	-	hypothetical protein	12min_Down
PA4793	242.926	760.732	-1.6469	0.00070499	0.019443	-	hypothetical protein	06min_Down
PA4794	26.8369	79.2507	-1.5622	0.0028446	0.02839	-	hypothetical protein	18min_Down
PA4803	80.7524	269.378	-1.7381	0.00052837	0.016307	-	hypothetical protein	06min_Down
PA4817	112.388	35.9641	1.6439	0.0019416	0.033049	-	hypothetical protein	06min_Up
PA4833	204.326	636.675	-1.6397	0.00073431	0.019691	-	hypothetical protein	06min_Down
PA4833	147.922	553.774	-1.9045	0.00014565	0.005809	-	hypothetical protein	12min_Down
PA4852	5201.31	1641.19	1.6641	0.00025661	0.010019	-	hypothetical protein	06min_Up
PA4852	5361	1447.45	1.889	3.7925e-05	0.0015721	-	hypothetical protein	18min_Up
PA4866	34.3614	136.611	-1.9912	0.0026498	0.027114	-	hypothetical protein	18min_Down
PA4877	39.0378	150.013	-1.9421	0.00019601	0.0069183	-	hypothetical protein	12min_Down
PA4877	52.7695	151.532	-1.5218	0.0012294	0.016866	-	hypothetical protein	18min_Down
PA4916	381.369	1155.89	-1.5997	0.0017884	0.028708	-	hypothetical protein	12min_Down
PA4916	233.548	1169.5	-2.3241	5.4677e-07	6.0354e-05	-	hypothetical protein	18min_Down
PA4917	251.509	953.118	-1.922	0.0049676	0.041169	-	hypothetical protein	18min_Down
PA4928	2397.02	695.215	1.7857	0.00011744	0.0060893	-	hypothetical protein	06min_Up
PA4928	2494.91	612.67	2.0258	1.4617e-05	0.00078012	-	hypothetical protein	18min_Up
PA4929	85.6911	273.01	-1.6717	0.0010275	0.020892	-	hypothetical protein	12min_Down
PA4929	95.4442	275.939	-1.5316	0.0017824	0.021838	-	hypothetical protein	18min_Down
PA4933	18471.8	5647.58	1.7096	0.00014329	0.0038318	-	hypothetical protein	18min_Up
PA4940	1095.96	306.901	1.8364	0.00020948	0.0088304	-	hypothetical protein	06min_Up
PA4940	788.368	267.045	1.5618	0.0015376	0.026226	-	hypothetical protein	12min_Up
PA4940	765.025	270.265	1.5011	0.0011413	0.016046	-	hypothetical protein	18min_Up
PA5024	117.942	28.0031	2.0744	3.9293e-05	0.001578	-	hypothetical protein	18min_Up
PA5027	761.098	8475.41	-3.4771	2.32e-10	1.72e-07	-	hypothetical protein	06min_Down
PA5027	691.73	7372.73	-3.4139	2.1305e-10	1.2274e-07	-	hypothetical protein	12min_Down
PA5027	1117.71	7449.29	-2.7366	2.3945e-08	4.778e-06	-	hypothetical protein	18min_Down
PA5033	193.913	55.5444	1.8037	0.00060309	0.015557	-	hypothetical protein	12min_Up
PA5033	292.311	56.2443	2.3777	4.2475e-07	5.1247e-05	-	hypothetical protein	18min_Up
PA5115	76.4065	314.134	-2.0396	1.88e-05	0.0018023	-	hypothetical protein	06min_Down
PA5115	60.2758	273.271	-2.1807	4.174e-05	0.0024593	-	hypothetical protein	12min_Down
PA5115	49.5569	276.068	-2.4779	1.4082e-06	0.00012596	-	hypothetical protein	18min_Down
PA5120	388.422	123.742	1.6503	0.0010292	0.024367	-	hypothetical protein	06min_Up
PA5139	1075.73	202.308	2.4107	0.00051697	0.014088	-	hypothetical protein	12min_Up
PA5139	1070.48	204.897	2.3853	1.8441e-07	2.5857e-05	-	hypothetical protein	18min_Up
PA5156	424.539	115.712	1.8754	7.92e-05	0.0046114	-	hypothetical protein	06min_Up
PA5156	367.032	101.99	1.8475	0.00010449	0.0030393	-	hypothetical protein	18min_Up
PA5183	724.631	2781.6	-1.9406	0.0018054	0.031977	-	hypothetical protein	06min_Down
PA5183	528.284	2418.72	-2.1949	0.00089841	0.01963	-	hypothetical protein	12min_Down
PA5183	591.834	2443.1	-2.0455	0.00099126	0.014778	-	hypothetical protein	18min_Down
PA5201	4608.92	1621.91	1.5067	0.00075025	0.019746	-	hypothetical protein	06min_Up
PA5208	260.386	3183.3	-3.6118	5.99e-12	1.04e-08	-	hypothetical protein	06min_Down
PA5208	298.112	2769.06	-3.2155	2.4362e-10	1.2632e-07	-	hypothetical protein	12min_Down
PA5208	616.159	2798.7	-2.1834	8.1769e-07	8.0041e-05	-	hypothetical protein	18min_Down
PA5212	264.295	771.264	-1.5451	0.0015337	0.026226	-	hypothetical protein	12min_Down
PA5232	1454.85	11212.6	-2.9462	2.44e-09	1.27e-06	-	hypothetical protein	06min_Down
PA5232	1335.45	9750.43	-2.8681	3.1549e-08	6.0586e-06	-	hypothetical protein	12min_Down
PA5232	1640.76	9856.06	-2.5866	2.0444e-08	4.2424e-06	-	hypothetical protein	18min_Down
PA5248	843.374	270.446	1.6408	0.0033941	0.043134	-	hypothetical protein	12min_Up
PA5271	184.024	568.956	-1.6284	0.0018526	0.029216	-	hypothetical protein	12min_Down
PA5286	824.746	279.583	1.5607	0.00050874	0.015795	-	hypothetical protein	06min_Up
PA5286	1010.74	246.531	2.0356	9.8539e-06	0.00058761	-	hypothetical protein	18min_Up
PA5303	220.671	1083.04	-2.2951	1.75e-06	0.00033033	-	hypothetical protein	06min_Down
PA5303	110.666	943.013	-3.0911	1.6784e-08	3.9557e-06	-	hypothetical protein	12min_Down
PA5303	134.952	953.323	-2.8205	1.7126e-09	5.9234e-07	-	hypothetical protein	18min_Down
PA5305	294.821	841.842	-1.5137	0.0009347	0.014188	-	hypothetical protein	18min_Down
PA5306	7.89006	29.5186	-1.9035	0.0033001	0.031184	-	hypothetical protein	18min_Down
PA5359	72.0299	372.854	-2.3719	2.18e-06	0.00037748	-	hypothetical protein	06min_Down
PA5359	69.3254	324.415	-2.2264	1.6596e-05	0.0012471	-	hypothetical protein	12min_Down
PA5359	94.4851	327.755	-1.7945	6.4385e-05	0.0020877	-	hypothetical protein	18min_Down
PA5381	33.6293	143.434	-2.0926	8.45e-05	0.0048139	-	hypothetical protein	06min_Down
PA5381	29.924	124.797	-2.0602	0.00014226	0.0057181	-	hypothetical protein	12min_Down
PA5381	35.3543	126.141	-1.8351	0.00030911	0.0065723	-	hypothetical protein	18min_Down
PA5402	119.084	34.0898	1.8046	0.00088077	0.013722	-	hypothetical protein	18min_Up
PA5404	17.2119	2.69998	2.6724	0.00058344	0.017286	-	hypothetical protein	06min_Up
PA5404	18.4454	2.35246	2.971	0.0018563	0.029216	-	hypothetical protein	12min_Up
PA5406	204.543	47.2847	2.113	3.97e-05	0.0029427	-	hypothetical protein	06min_Up
PA5406	141.103	41.1225	1.7788	0.00096428	0.020288	-	hypothetical protein	12min_Up
PA5406	193.215	41.591	2.2159	5.3013e-05	0.0019126	-	hypothetical protein	18min_Up
PA5407	153.907	41.7771	1.8813	0.0034962	0.043999	-	hypothetical protein	12min_Up
PA5407	176.278	42.2372	2.0613	5.9042e-05	0.0019635	-	hypothetical protein	18min_Up
PA5408	31.4935	178.208	-2.5004	0.001389	0.018016	-	hypothetical protein	18min_Down
PA5409	170.062	855.968	-2.3315	0.0028072	0.042189	-	hypothetical protein	06min_Down
PA5409	120.935	744.063	-2.6212	0.0015116	0.025952	-	hypothetical protein	12min_Down
PA5409	157.766	751.624	-2.2522	0.0024916	0.02622	-	hypothetical protein	18min_Down
PA5446	8109.25	28608.7	-1.8188	6.4264e-05	0.0031435	-	hypothetical protein	12min_Down
PA5473	291.647	1097.57	-1.912	0.0024173	0.035093	-	hypothetical protein	12min_Down
PA5473	359.741	1108.33	-1.6233	0.005407	0.042893	-	hypothetical protein	18min_Down
PA5475	3362.05	25251.8	-2.909	6.59e-09	2.98e-06	-	hypothetical protein	06min_Down
PA5475	2080.24	21967.1	-3.4005	1.1412e-10	7.3962e-08	-	hypothetical protein	12min_Down
PA5475	3253.72	22196.2	-2.7702	4.5674e-09	1.1848e-06	-	hypothetical protein	18min_Down
PA5494	1169.8	4245.08	-1.8595	5.5e-05	0.0034804	-	hypothetical protein	06min_Down
PA5494	816.298	3692.13	-2.1773	1.086e-05	0.00090825	-	hypothetical protein	12min_Down
PA5494	1062.64	3731.19	-1.812	3.8484e-05	0.0015721	-	hypothetical protein	18min_Down
PA5496	446.251	1579.79	-1.8238	0.0035813	0.032915	nrdJb	hypothetical protein	18min_Down
PA4645	1054.07	271.764	1.9555	0.00035354	0.010596	-	hypoxanthine-guanine phosphoribosyltransferase	12min_Up
PA4645	1319.07	274.936	2.2624	2.7973e-06	0.00021342	-	hypoxanthine-guanine phosphoribosyltransferase	18min_Up
PA5568	11947.2	3307.19	1.853	3.95e-05	0.0029427	-	inner membrane protein translocase subunit YidC	06min_Up
PA5568	10895	2879.65	1.9197	0.00010504	0.0046549	-	inner membrane protein translocase subunit YidC	12min_Up
PA5568	10279.4	2918.16	1.8166	3.8315e-05	0.0015721	-	inner membrane protein translocase subunit YidC	18min_Up
PA4370	3962.27	396.702	3.3202	2.9104e-05	0.0018863	icmP	insulin-cleaving metalloproteinase outer membrane protein	12min_Up
PA4370	4049.05	401.695	3.3334	0.0056579	0.044207	icmP	insulin-cleaving metalloproteinase outer membrane protein	18min_Up
PA4688	718.681	123.121	2.5453	2.0351e-06	0.00022939	hitB	iron (III)-transporter permease HitB	12min_Up
PA4688	533.428	124.641	2.0975	5.8351e-06	0.0003832	hitB	iron (III)-transporter permease HitB	18min_Up
PA5216	495.702	107.101	2.2105	2.0681e-05	0.0014134	-	iron ABC transporter substrate-binding protein	12min_Up
PA5216	446.662	108.312	2.044	0.0023678	0.025531	-	iron ABC transporter substrate-binding protein	18min_Up
PA5217	787.808	119.306	2.7232	5.44e-05	0.0034804	-	iron ABC transporter substrate-binding protein	06min_Up
PA5217	1788.06	103.866	4.1056	3.3521e-13	5.7935e-10	-	iron ABC transporter substrate-binding protein	12min_Up
PA5217	1439.06	104.948	3.7774	0.0021838	0.024629	-	iron ABC transporter substrate-binding protein	18min_Up
PA3120	205.407	603.102	-1.5539	0.0033256	0.042788	leuD	isopropylmalate isomerase small subunit	12min_Down
PA3120	209.136	609.113	-1.5423	0.001976	0.023405	leuD	isopropylmalate isomerase small subunit	18min_Down
PA3643	1172.96	375.94	1.6416	0.0012141	0.022512	lpxB	lipid-A-disaccharide synthase	12min_Up
PA3643	1109.26	380.464	1.5438	0.00068225	0.011345	lpxB	lipid-A-disaccharide synthase	18min_Up
PA3299	5790.1	1995.24	1.537	0.00041526	0.0079498	fadD1	long-chain-fatty-acid--CoA ligase	18min_Up
PA5379	24.8998	94.2919	-1.921	0.00033558	0.012168	sdaB	L-serine dehydratase	06min_Down
PA5379	23.4418	82.8523	-1.8215	0.00037989	0.0074372	sdaB	L-serine dehydratase	18min_Down
PA2414	21.4321	70.6187	-1.7203	0.0013872	0.018016	-	L-sorbosone dehydrogenase	18min_Down
PA4628	1404.57	334.695	2.0692	0.00074506	0.01971	lysP	lysine-specific permease	06min_Up
PA4628	1271.21	291.18	2.1262	6.2761e-05	0.003129	lysP	lysine-specific permease	12min_Up
PA4628	1160.84	294.657	1.9781	2.4605e-05	0.0011296	lysP	lysine-specific permease	18min_Up
PA3700	5093.03	1711.22	1.5735	0.0021989	0.032951	lysS	lysine--tRNA ligase	12min_Up
PA3700	5802.71	1733.14	1.7433	0.00012043	0.0033412	lysS	lysine--tRNA ligase	18min_Up
PA0811	23.9661	73.6299	-1.6193	0.0024985	0.02624	-	major facilitator superfamily transporter	18min_Down
PA2500	25.2938	80.6296	-1.6725	0.001685	0.020963	-	major facilitator superfamily transporter	18min_Down
PA4654	163.663	31.7289	2.3669	5.06e-06	0.00072932	-	major facilitator superfamily transporter	06min_Up
PA3452	1113.04	387.752	1.5213	0.0024964	0.038987	mqoA	malate:quinone oxidoreductase	06min_Up
PA3452	1195.14	337.35	1.8249	0.00059418	0.015404	mqoA	malate:quinone oxidoreductase	12min_Up
PA3452	1665.3	341.245	2.2869	5.3823e-05	0.0019126	mqoA	malate:quinone oxidoreductase	18min_Up
PA0215	14.6865	52.0147	-1.8244	0.0037842	0.045785	-	malonate transporter MadL	12min_Down
PA2342	13.9663	2.24552	2.6368	0.0013398	0.028175	mtlD	mannitol dehydrogenase	06min_Up
PA4664	1400.85	482.323	1.5382	0.0015108	0.025952	hemK	methyl transferase	12min_Up
PA3719	18.4236	3.78392	2.2836	0.0023158	0.025243	armR	MexR antirepressor ArmR	18min_Up
PA3914	2224.75	54.8281	5.3426	3.8282e-05	0.0015721	moeA1	molybdenum cofactor biosynthesis protein A	18min_Up
PA3915	2905.13	110.606	4.7151	5.4394e-05	0.0019183	moaB1	molybdopterin biosynthesis protein B	18min_Up
PA0195	2112.73	361.704	2.5462	0.0016604	0.027406	pntAB	NAD(P) transhydrogenase subunit alpha	12min_Up
PA0195	1386.27	365.683	1.9225	0.0015266	0.019365	pntAB	NAD(P) transhydrogenase subunit alpha	18min_Up
PA1197	137.391	425.116	-1.6296	0.0018595	0.029216	-	NAD-dependent protein deacylase	12min_Down
PA1197	119.807	429.526	-1.842	6.4901e-05	0.0020913	-	NAD-dependent protein deacylase	18min_Down
PA3877	7051.58	784.896	3.1674	0.0039337	0.035486	narK1	nitrite extrusion protein 1	18min_Up
PA3807	9214.44	3123.27	1.5608	0.0017135	0.028042	ndk	nucleoside diphosphate kinase	12min_Up
PA3807	10292.1	3164.26	1.7016	0.00012238	0.0033771	ndk	nucleoside diphosphate kinase	18min_Up
PA5274	3156.57	1115.97	1.5001	0.0013863	0.02843	rnk	nucleoside diphosphate kinase regulator	06min_Up
PA3537	1646.18	444.906	1.8876	4.8e-05	0.0033215	argF	ornithine carbamoyltransferase	06min_Up
PA3537	1417.22	387.115	1.8722	0.0001236	0.0051268	argF	ornithine carbamoyltransferase	12min_Up
PA5172	12338.2	50114.2	-2.0221	0.0011876	0.016518	arcB	ornithine carbamoyltransferase	18min_Down
PA4876	256.538	874.412	-1.7691	0.0011104	0.021892	osmE	OsmE family transcriptional regulator	12min_Down
PA0059	50.8707	197.059	-1.9537	0.00032369	0.0098725	osmC	osmotically inducible protein OsmC	12min_Down
PA0059	55.9213	199.237	-1.833	0.0008749	0.013672	osmC	osmotically inducible protein OsmC	18min_Down
PA4067	20621.7	80172.7	-1.9589	0.0043248	0.049832	oprG	outer membrane protein OprG	12min_Down
PA0840	2463.71	222.362	3.4699	6.0186e-06	0.00056269	-	oxidoreductase	12min_Up
PA1833	920.689	2937.67	-1.6739	0.0009943	0.020297	-	oxidoreductase	12min_Down
PA1833	962.435	2969.27	-1.6253	0.00025962	0.0058307	-	oxidoreductase	18min_Down
PA2298	81.3499	364.54	-2.1639	0.0013078	0.017441	-	oxidoreductase	18min_Down
PA4513	667.328	92.7773	2.8466	0.00049103	0.013536	-	oxidoreductase	12min_Up
PA4513	763.487	93.7558	3.0256	0.0011766	0.016453	-	oxidoreductase	18min_Up
PA1546	3104.37	16478.1	-2.4082	8.14e-07	0.00018339	hemN	oxygen-independent coproporphyrinogen-III oxidase	06min_Down
PA1546	2440.9	14345.1	-2.5551	6.0955e-07	8.1039e-05	hemN	oxygen-independent coproporphyrinogen-III oxidase	12min_Down
PA1546	3686.01	14513.2	-1.9772	1.0469e-05	0.00061025	hemN	oxygen-independent coproporphyrinogen-III oxidase	18min_Down
PA3062	43.101	7.60512	2.5027	0.0018888	0.022631	pelC	pellicle/biofilm biosynthesis outer membrane protein PelC	18min_Up
PA3063	270.331	33.5493	3.0104	0.0012972	0.017345	pelB	pellicle/biofilm biosynthesis protein PelB	18min_Up
PA3061	124.882	21.1673	2.5607	0.0048427	0.040523	pelD	pellicle/biofilm biosynthesis protein PelD	18min_Up
PA3058	60.6042	7.60284	2.9948	0.0047627	0.040046	pelG	pellicle/biofilm biosynthesis Wzx-like polysaccharide transporter PelG	18min_Up
PA4003	1871.02	608.389	1.6208	0.0010405	0.021064	pbpA	penicillin-binding protein 2	12min_Up
PA4665	1923.39	613.434	1.6487	0.00062974	0.015928	prfA	peptide chain release factor 1	12min_Up
PA4572	2015.89	661.738	1.6071	0.00064349	0.018225	fklB	peptidyl-prolyl cis-trans isomerase FklB	06min_Up
PA4572	1932.44	575.867	1.7466	0.00056918	0.014905	fklB	peptidyl-prolyl cis-trans isomerase FklB	12min_Up
PA4572	2011.38	582.784	1.7872	9.1445e-05	0.0027582	fklB	peptidyl-prolyl cis-trans isomerase FklB	18min_Up
PA4672	1549.1	418.453	1.8883	0.00018082	0.0080582	-	peptidyl-tRNA hydrolase	06min_Up
PA4672	1276.02	364.201	1.8088	0.00033902	0.01028	-	peptidyl-tRNA hydrolase	12min_Up
PA4672	1419.29	369.137	1.9429	1.7986e-05	0.0008972	-	peptidyl-tRNA hydrolase	18min_Up
PA0872	1073.87	4491.16	-2.0643	2.2e-05	0.0019098	phhA	phenylalanine 4-monooxygenase	06min_Down
PA0872	1043.78	3906.22	-1.904	0.00019747	0.0069183	phhA	phenylalanine 4-monooxygenase	12min_Down
PA0872	1358.03	3949.04	-1.54	0.00046134	0.0086406	phhA	phenylalanine 4-monooxygenase	18min_Down
PA0835	2431.18	7215.54	-1.5694	0.0011998	0.022512	pta	phosphate acetyltransferase	12min_Down
PA0835	1538.58	7293.4	-2.245	4.1639e-07	5.1247e-05	pta	phosphate acetyltransferase	18min_Down
PA2969	3234.41	904.873	1.8377	8.89e-05	0.0048715	plsX	phosphate acyltransferase	06min_Up
PA2969	2603.18	787.492	1.7249	0.00037384	0.010951	plsX	phosphate acyltransferase	12min_Up
PA4292	4212.67	989.589	2.0898	8.56e-06	0.0010544	-	phosphate transporter	06min_Up
PA4292	2818.38	860.823	1.7111	0.00072133	0.017642	-	phosphate transporter	12min_Up
PA4292	2542.04	871.803	1.5439	0.00063497	0.010944	-	phosphate transporter	18min_Up
PA5207	373.927	1742.08	-2.22	1.58e-06	0.00031539	-	phosphate transporter	06min_Down
PA5207	195.013	1515.94	-2.9586	4.0006e-08	7.1529e-06	-	phosphate transporter	12min_Down
PA5207	231.065	1532.63	-2.7296	3.2637e-09	9.0722e-07	-	phosphate transporter	18min_Down
PA3651	1386.97	469.462	1.5629	0.0011474	0.022035	cdsA	phosphatidate cytidylyltransferase	12min_Up
PA3651	1410.83	475.819	1.5681	0.00030146	0.0064627	cdsA	phosphatidate cytidylyltransferase	18min_Up
PA4050	302.031	90.703	1.7355	0.00034239	0.012303	pgpA	phosphatidylglycerophosphatase A	06min_Up
PA4050	305.507	78.936	1.9525	0.00010051	0.0044925	pgpA	phosphatidylglycerophosphatase A	12min_Up
PA4050	264.199	79.9332	1.7248	0.00019155	0.0046876	pgpA	phosphatidylglycerophosphatase A	18min_Up
PA4855	3011.75	873.926	1.785	0.00044913	0.012795	purD	phosphoribosylamine--glycine ligase	12min_Up
PA4855	3131.84	885.529	1.8224	5.8795e-05	0.0019635	purD	phosphoribosylamine--glycine ligase	18min_Up
PA0945	3803.79	1221.82	1.6384	0.00030178	0.011176	purM	phosphoribosylformylglycinamidine cyclo-ligase	06min_Up
PA0945	3597.4	1076.75	1.7403	0.00015302	0.0039496	purM	phosphoribosylformylglycinamidine cyclo-ligase	18min_Up
PA0944	958.729	311.976	1.6197	0.00076626	0.019965	purN	phosphoribosylglycinamide formyltransferase	06min_Up
PA0714	204.458	849.617	-2.055	2.9617e-05	0.0018958	phrD	PhrD	12min_Down
PA0714	181.938	858.482	-2.2383	1.2884e-06	0.00011936	phrD	PhrD	18min_Down
PA3305	1618.44	6793.54	-2.0696	8.9e-06	0.0010544	phrS	PhrS	06min_Down
PA3305	1038.3	5909.34	-2.5088	8.575e-07	0.00011115	phrS	PhrS	12min_Down
PA3305	1959.68	5976.15	-1.6086	0.0002064	0.0049232	phrS	PhrS	18min_Down
PA0499	3.86776	27.9839	-2.855	0.0006367	0.018139	-	pili assembly chaperone	06min_Down
PA0499	5.96542	24.3291	-2.028	0.004317	0.049832	-	pili assembly chaperone	12min_Down
PA0408	2007.11	5992.89	-1.5781	0.00094764	0.02286	pilG	pilus biosynthesis/twitching motility protein PilG	06min_Down
PA3608	144.198	18.6477	2.951	1.648e-05	0.0012471	potB	polyamine ABC transporter permease PotB	12min_Up
PA3608	202.482	18.8752	3.4232	1.4869e-10	9.6427e-08	potB	polyamine ABC transporter permease PotB	18min_Up
PA3609	157.119	14.4929	3.4384	0.00079283	0.018395	potC	polyamine ABC transporter permease PotC	12min_Up
PA3609	173.521	14.6518	3.566	7.1399e-07	7.3123e-05	potC	polyamine ABC transporter permease PotC	18min_Up
PA3610	317.357	33.2707	3.2538	0.00097156	0.020288	potD	polyamine ABC transporter substrate-binding protein PotD	12min_Up
PA3610	392.885	33.5994	3.5476	2.9076e-11	3.0169e-08	potD	polyamine ABC transporter substrate-binding protein PotD	18min_Up
PA1687	1229.16	396.475	1.6324	0.00028376	0.010667	speE	polyamine aminopropyltransferase	06min_Up
PA1687	1018.59	345.101	1.5615	0.0026463	0.037387	speE	polyamine aminopropyltransferase	12min_Up
PA1687	1146.74	349.444	1.7144	0.00017804	0.0045058	speE	polyamine aminopropyltransferase	18min_Up
PA0295	379.443	1324.48	-1.8035	0.00032003	0.011686	-	polyamine binding protein	06min_Down
PA3607	315.535	50.7435	2.6365	0.00017653	0.006681	potA	polyamine transporter ATP-binding protein PotA	12min_Up
PA3607	474.737	51.2965	3.2102	3.6014e-05	0.0015441	potA	polyamine transporter ATP-binding protein PotA	18min_Up
PA3186	0	6.74588	#NAME?	0.0013497	0.017727	oprB	porin B	18min_Up
PA1634	19.9026	73.7395	-1.8895	0.001415	0.025057	kdpB	potassium-transporting ATPase subunit B	12min_Down
PA3821	7927.86	2402.74	1.7223	0.0015274	0.029333	secD	preprotein translocase subunit SecD	06min_Up
PA3821	8188.24	2092.01	1.9687	7.7595e-05	0.0036339	secD	preprotein translocase subunit SecD	12min_Up
PA3821	8054.32	2119.57	1.926	1.2017e-05	0.00066325	secD	preprotein translocase subunit SecD	18min_Up
PA3820	4135.22	1294.06	1.6761	0.0006292	0.015928	secF	preprotein translocase subunit SecF	12min_Up
PA3820	4578.17	1311.16	1.8039	3.9816e-05	0.001578	secF	preprotein translocase subunit SecF	18min_Up
PA4243	54092.6	16415.7	1.7204	0.0005386	0.01447	secY	preprotein translocase subunit SecY	12min_Up
PA4243	60964.6	16635.7	1.8737	2.8207e-05	0.0012615	secY	preprotein translocase subunit SecY	18min_Up
PA3822	2929.64	930.25	1.655	0.00094917	0.020205	-	preprotein translocase subunit YajC	12min_Up
PA3822	2884.55	942.56	1.6137	0.00019582	0.0047696	-	preprotein translocase subunit YajC	18min_Up
PA0355	62.3718	294.744	-2.2405	0.0021763	0.032803	pfpI	protease PfpI	12min_Down
PA0355	88.0392	297.608	-1.7572	0.0051097	0.041803	pfpI	protease PfpI	18min_Down
PA2304	33.7795	109.405	-1.6955	0.0026848	0.037828	ambC	protein AmbC	12min_Down
PA2304	38.4907	110.746	-1.5247	0.0035509	0.032838	ambC	protein AmbC	18min_Down
PA5410	102.365	435.992	-2.0906	0.00074053	0.019691	gbcA	protein GbcA	06min_Down
PA5410	72.3471	378.965	-2.3891	0.00013976	0.0056821	gbcA	protein GbcA	12min_Down
PA5410	96.3227	383.217	-1.9922	0.00071063	0.01165	gbcA	protein GbcA	18min_Down
PA5380	83.6201	325.88	-1.9624	0.00025654	0.0083136	gbdR	protein GbdR	12min_Down
PA5380	60.3243	329.464	-2.4493	4.87e-07	5.6292e-05	gbdR	protein GbdR	18min_Down
PA2873	341.192	116.871	1.5457	0.00047441	0.0088534	-	protein-glutamine gamma-glutamyltransferase	18min_Up
PA3246	524.744	139.042	1.9161	5.46e-05	0.0034804	rluA	pseudouridine synthase	06min_Up
PA3246	402.211	120.976	1.7332	0.00075657	0.018111	rluA	pseudouridine synthase	12min_Up
PA3246	395.718	122.427	1.6925	0.00034438	0.0070064	rluA	pseudouridine synthase	18min_Up
PA2663	11.9064	65.9054	-2.4687	1.96e-05	0.0018181	ppyR	psl and pyoverdine operon regulator PpyR	06min_Down
PA0871	198.264	762.632	-1.9436	0.004599	0.039243	phhB	pterin-4-alpha-carbinolamine dehydratase	18min_Down
PA3562	1952.03	519.319	1.9103	0.0063673	0.047763	fruI	PTS system fructose-specific transporter subunit FruI	18min_Up
PA2400	106.363	307.473	-1.5315	0.0028942	0.03949	pvdJ	pyoverdine biosynthesis protein PvdJ	12min_Down
PA2389	210.808	50.8521	2.0516	0.00018965	0.0069183	pvdR	pyoverdine biosynthesis protein PvdR	12min_Up
PA2389	162.371	51.4706	1.6575	0.0019139	0.022826	pvdR	pyoverdine biosynthesis protein PvdR	18min_Up
PA2390	188.78	60.1441	1.6502	0.0012042	0.026458	pvdT	pyoverdine biosynthesis protein PvdT	06min_Up
PA2390	278.916	52.3583	2.4133	1.1184e-05	0.00092043	pvdT	pyoverdine biosynthesis protein PvdT	12min_Up
PA2390	224.04	52.9806	2.0802	1.1898e-05	0.00066325	pvdT	pyoverdine biosynthesis protein PvdT	18min_Up
PA0196	508.933	161.668	1.6544	0.00039322	0.0138	pntB	pyridine nucleotide transhydrogenase subunit beta	06min_Up
PA0196	793.5	142.278	2.4795	0.0016959	0.021031	pntB	pyridine nucleotide transhydrogenase subunit beta	18min_Up
PA1049	844.882	2679.61	-1.6652	0.00085995	0.021645	pdxH	pyridoxine/pyridoxamine 5'-phosphate oxidase	06min_Down
PA1049	575.33	2331.66	-2.0189	8.4659e-05	0.0039193	pdxH	pyridoxine/pyridoxamine 5'-phosphate oxidase	12min_Down
PA1049	772.532	2359.33	-1.6107	0.00031612	0.0066668	pdxH	pyridoxine/pyridoxamine 5'-phosphate oxidase	18min_Down
PA3823	2200.14	589.966	1.8989	3.87e-05	0.0029427	tgt	queuine tRNA-ribosyltransferase	06min_Up
PA3823	1914.13	513.509	1.8982	0.00019453	0.0069183	tgt	queuine tRNA-ribosyltransferase	12min_Up
PA3823	1865.58	520.168	1.8426	4.9931e-05	0.0018503	tgt	queuine tRNA-ribosyltransferase	18min_Up
PA5117	6606.43	1930.64	1.7748	0.0017505	0.031625	typA	regulatory protein TypA	06min_Up
PA5117	8656.55	1680.74	2.3647	0.0001679	0.0064486	typA	regulatory protein TypA	12min_Up
PA5117	8311.57	1701.51	2.2883	9.7555e-07	9.3725e-05	typA	regulatory protein TypA	18min_Up
PA0527	476.349	1377.84	-1.5323	0.0033509	0.042794	rsmY	regulatory RNA RsmY	12min_Down
PA2520	46.7946	167.201	-1.8372	0.00013187	0.0064506	czcA	resistance-nodulation-cell division (RND) divalent metal cation efflux transporter CzcA	06min_Down
PA2520	43.2072	145.469	-1.7514	0.001336	0.024221	czcA	resistance-nodulation-cell division (RND) divalent metal cation efflux transporter CzcA	12min_Down
PA3677	647.578	120.751	2.423	6.7281e-05	0.0032301	-	resistance-nodulation-cell division (RND) efflux membrane fusion protein	12min_Up
PA3677	436.254	122.154	1.8365	0.00018897	0.0046601	-	resistance-nodulation-cell division (RND) efflux membrane fusion protein	18min_Up
PA4080	20.9053	62.0614	-1.5698	0.0034847	0.032368	-	response regulator	18min_Down
PA4055	1997.52	536.337	1.897	0.0015886	0.030282	ribC	riboflavin synthase subunit alpha	06min_Up
PA4055	1946.27	466.694	2.0602	7.7795e-05	0.0036339	ribC	riboflavin synthase subunit alpha	12min_Up
PA4055	2056.87	471.981	2.1236	0.0051292	0.041803	ribC	riboflavin synthase subunit alpha	18min_Up
PA0770	1240.4	364.001	1.7688	0.00093027	0.019932	rnc	ribonuclease III	12min_Up
PA0770	1071.12	368.205	1.5405	0.0010578	0.015372	rnc	ribonuclease III	18min_Up
PA5569	9562.15	2907.21	1.7177	0.00018503	0.0080622	rnpA	ribonuclease P	06min_Up
PA5569	7559.73	2530.81	1.5787	0.00124	0.02269	rnpA	ribonuclease P	12min_Up
PA4670	20054.8	5567	1.849	8.02e-05	0.0046197	prs	ribose-phosphate pyrophosphokinase	06min_Up
PA4670	14150.4	4906.49	1.5281	0.00071775	0.01171	prs	ribose-phosphate pyrophosphokinase	18min_Up
PA3179	3063.5	858.907	1.8346	0.001955	0.030381	-	ribosomal large subunit pseudouridine synthase B	12min_Up
PA3179	3345.38	868.256	1.946	5.5864e-05	0.0019194	-	ribosomal large subunit pseudouridine synthase B	18min_Up
PA0916	1894.2	327.681	2.5312	1.29e-05	0.0013885	-	ribosomal protein S12 methylthiotransferase RimO	06min_Up
PA0916	1708.65	285.209	2.5828	0.0031765	0.041486	-	ribosomal protein S12 methylthiotransferase RimO	12min_Up
PA0916	2071.48	288.638	2.8433	6.4646e-09	1.5971e-06	-	ribosomal protein S12 methylthiotransferase RimO	18min_Up
PA3048	2078.66	694.447	1.5817	0.002423	0.035093	-	ribosomal RNA large subunit methyltransferase K/L	12min_Up
PA0592	1106.1	381.461	1.5359	0.0013484	0.028175	ksgA	ribosomal RNA small subunit methyltransferase A	06min_Up
PA3744	12864.6	3924.87	1.7127	0.00024949	0.009979	rimM	ribosome maturation factor RimM	06min_Up
PA3744	9861.97	3415.78	1.5297	0.0018319	0.029136	rimM	ribosome maturation factor RimM	12min_Up
PA3744	11347.7	3459.85	1.7136	0.000151	0.0039366	rimM	ribosome maturation factor RimM	18min_Up
PA3049	795.01	6318.81	-2.9906	0.00018068	0.0067397	rmf	ribosome modulation factor	12min_Down
PA3049	1784.26	6379.3	-1.8381	0.0066449	0.049201	rmf	ribosome modulation factor	18min_Down
PA4743	1203.13	351.335	1.7759	0.00066598	0.016682	rbfA	ribosome-binding factor A	12min_Up
PA4743	1031.37	355.813	1.5354	0.00075603	0.012069	rbfA	ribosome-binding factor A	18min_Up
PA0472	85.3008	18.2539	2.2244	0.00011415	0.0059787	-	RNA polymerase sigma factor	06min_Up
PA0472	333.581	15.8829	4.3925	2.3508e-08	4.8755e-06	-	RNA polymerase sigma factor	12min_Up
PA0472	205.622	16.0362	3.6806	0.0038346	0.034902	-	RNA polymerase sigma factor	18min_Up
PA3899	114.44	12.6243	3.1803	0.00019339	0.0069183	-	RNA polymerase sigma factor	12min_Up
PA3622	644.314	2005.68	-1.6383	0.00088575	0.022004	rpoS	RNA polymerase sigma factor RpoS	06min_Down
PA3622	539.517	1746.24	-1.6945	0.00081716	0.018395	rpoS	RNA polymerase sigma factor RpoS	12min_Down
PA3308	5300.24	1769.25	1.5829	0.00049443	0.015795	-	RNA polymerase-associated protein RapA	06min_Up
PA3308	4518.02	1539.56	1.5532	0.0029373	0.039869	-	RNA polymerase-associated protein RapA	12min_Up
PA3308	5106.02	1558.87	1.7117	0.00016616	0.0042465	-	RNA polymerase-associated protein RapA	18min_Up
PA4481	10359.3	3535.59	1.5509	0.00079418	0.020493	mreB	rod shape-determining protein MreB	06min_Up
PA4480	2687.4	630.385	2.0919	1.23e-05	0.0013514	mreC	rod shape-determining protein MreC	06min_Up
PA4480	1812.33	548.358	1.7247	0.00057687	0.015031	mreC	rod shape-determining protein MreC	12min_Up
PA4480	1639.68	555.177	1.5624	0.00056091	0.0099318	mreC	rod shape-determining protein MreC	18min_Up
PA4479	461.344	121.147	1.9291	2.63e-05	0.0021985	mreD	rod shape-determining protein MreD	06min_Up
PA4479	367.932	105.479	1.8025	0.00023535	0.0077725	mreD	rod shape-determining protein MreD	12min_Up
PA4479	323.596	106.918	1.5977	0.00033512	0.0069246	mreD	rod shape-determining protein MreD	18min_Up
PA1161	346.579	111.378	1.6377	0.0005575	0.016806	rrmA	rRNA methyltransferase	06min_Up
PA1161	281.924	98.0939	1.5231	0.0011372	0.016046	rrmA	rRNA methyltransferase	18min_Up
PA0654	2749.44	618.451	2.1524	0.00012181	0.0062534	speD	S-adenosylmethionine decarboxylase	06min_Up
PA0654	2556.08	538.315	2.2474	2.6551e-05	0.0017426	speD	S-adenosylmethionine decarboxylase	12min_Up
PA0654	2496.83	544.556	2.1969	3.5411e-06	0.00025166	speD	S-adenosylmethionine decarboxylase	18min_Up
PA0546	9297.21	1940.62	2.2603	2.6801e-07	3.659e-05	metK	S-adenosylmethionine synthetase	18min_Up
PA3824	1807.37	523.387	1.7879	0.00023561	0.009544	queA	S-adenosylmethionine--tRNA ribosyltransferase-isomerase	06min_Up
PA3824	1527.65	455.442	1.746	0.0038466	0.046062	queA	S-adenosylmethionine--tRNA ribosyltransferase-isomerase	12min_Up
PA3824	1323.9	461.013	1.5219	0.0010145	0.014995	queA	S-adenosylmethionine--tRNA ribosyltransferase-isomerase	18min_Up
PA5418	47.997	149.811	-1.6421	0.0031049	0.029885	soxA	sarcosine oxidase subunit alpha	18min_Down
PA0263	13.7366	92.0928	-2.7451	0.005155	0.041853	hcpC	secreted protein Hcp	18min_Down
PA3136	128.516	24.9011	2.3677	5.4e-06	0.00075693	-	secretion protein	06min_Up
PA3136	193.86	21.6692	3.1613	0.00015927	0.0063041	-	secretion protein	12min_Up
PA1868	238.544	54.8923	2.1196	8.9972e-05	0.0027297	xqhA	secretion protein XqhA	18min_Up
PA1649	326.643	53.2709	2.6163	1.4825e-05	0.0011647	-	short-chain dehydrogenase	12min_Up
PA3957	46.6481	257.529	-2.4648	0.00045785	0.015316	-	short-chain dehydrogenase	06min_Down
PA3957	42.7497	223.947	-2.3892	0.00048442	0.013536	-	short-chain dehydrogenase	12min_Down
PA3957	60.1835	226.179	-1.91	0.0023307	0.025243	-	short-chain dehydrogenase	18min_Down
PA1365	136.565	43.2679	1.6582	0.0025238	0.036149	-	siderophore receptor	12min_Up
PA1365	140.505	43.7911	1.6819	0.0029143	0.028853	-	siderophore receptor	18min_Up
PA0768	1865.19	601.208	1.6334	0.00082072	0.021067	lepB	signal peptidase I	06min_Up
PA0768	1772.04	523.097	1.7603	0.00071641	0.017605	lepB	signal peptidase I	12min_Up
PA0768	1678.23	529.552	1.6641	0.00026595	0.005903	lepB	signal peptidase I	18min_Up
PA3725	1461.45	502.794	1.5394	0.0011272	0.025567	recJ	single-stranded-DNA-specific exonuclease RecJ	06min_Up
PA5235	1474.93	474.355	1.6366	0.0011317	0.02194	glpT	sn-glycerol-3-phosphate transporter	12min_Up
PA5235	1776.76	480.215	1.8875	3.6312e-05	0.0015441	glpT	sn-glycerol-3-phosphate transporter	18min_Up
PA3839	467.595	2010.87	-2.1045	0.0021114	0.03201	-	sodium:sulfate symporter	12min_Down
PA3839	298.563	2033.26	-2.7677	8.236e-05	0.0025715	-	sodium:sulfate symporter	18min_Down
PA3713	440.952	135.47	1.7026	0.00213	0.035203	spdH	spermidine dehydrogenase SpdH	06min_Up
PA3713	733.773	117.912	2.6376	6.055e-05	0.0031084	spdH	spermidine dehydrogenase SpdH	12min_Up
PA3713	1200.07	119.354	3.3298	1.5538e-11	2.0153e-08	spdH	spermidine dehydrogenase SpdH	18min_Up
PA1647	176.967	905.356	-2.355	1.5e-06	0.00031194	-	sulfate transporter	06min_Down
PA1647	135.331	787.66	-2.5411	2.6379e-06	0.00028495	-	sulfate transporter	12min_Down
PA1647	188.224	796.965	-2.0821	5.6067e-06	0.00037776	-	sulfate transporter	18min_Down
PA2563	163.716	34.2893	2.2554	1.86e-05	0.0018023	-	sulfate transporter	06min_Up
PA0282	113.077	36.1248	1.6462	0.0011228	0.015959	cysT	sulfate transporter CysT	18min_Up
PA0281	96.5605	24.6892	1.9676	0.00024195	0.0055746	cysW	sulfate transporter CysW	18min_Up
PA1838	1201.47	391.791	1.6166	0.001656	0.027406	cysI	sulfite reductase	12min_Up
PA1838	1667.23	396.604	2.0717	7.374e-06	0.00045007	cysI	sulfite reductase	18min_Up
PA5118	5563.95	1460.16	1.93	4.96e-05	0.0033215	thiI	thiamine biosynthesis protein ThiI	06min_Up
PA5118	4166.25	1286.5	1.6953	0.00023395	0.0054427	thiI	thiamine biosynthesis protein ThiI	18min_Up
PA4051	1295.99	454.171	1.5127	0.0013292	0.028175	thiL	thiamine monophosphate kinase	06min_Up
PA4051	1297.73	395.198	1.7153	0.00055232	0.014625	thiL	thiamine monophosphate kinase	12min_Up
PA4051	1212.14	400.056	1.5993	0.00034169	0.0070064	thiL	thiamine monophosphate kinase	18min_Up
PA0849	13702.8	209.548	6.031	0.0017316	0.028057	trxB2	thioredoxin reductase	12min_Up
PA0849	3439.49	211.944	4.0204	0.0034854	0.032368	trxB2	thioredoxin reductase	18min_Up
PA1276	387.146	133.547	1.5355	0.00053533	0.0096101	cobC	threonine-phosphate decarboxylase	18min_Up
PA3268	2131.24	59.9356	5.1521	2.725e-06	0.00028835	-	TonB-dependent receptor	12min_Up
PA3268	1950.31	60.5592	5.0092	0.00044937	0.008516	-	TonB-dependent receptor	18min_Up
PA4275	9530.36	3367.79	1.5007	0.0012464	0.027041	nusG	transcription antitermination protein NusG	06min_Up
PA4745	21976.1	6973.34	1.656	0.00041505	0.014252	nusA	transcription elongation factor NusA	06min_Up
PA5239	18844.8	4529.18	2.0568	1.59e-05	0.0016148	rho	transcription termination factor Rho	06min_Up
PA5239	13137.5	3941.76	1.7368	0.0031845	0.041486	rho	transcription termination factor Rho	12min_Up
PA0289	93.8312	310.376	-1.7259	0.00045609	0.015316	gpuR	transcriptional activator GpuR	06min_Down
PA0120	27.026	194.707	-2.8489	0.0031889	0.030411	-	transcriptional regulator	18min_Down
PA0207	77.9467	348.046	-2.1587	0.00060145	0.017619	-	transcriptional regulator	06min_Down
PA0207	94.1299	302.638	-1.6849	0.0029109	0.039614	-	transcriptional regulator	12min_Down
PA0207	84.1213	305.735	-1.8617	0.0010209	0.015046	-	transcriptional regulator	18min_Down
PA0479	25.3908	174.169	-2.7781	0.001201	0.026458	-	transcriptional regulator	06min_Down
PA0547	3695.38	792.13	2.2219	0.0014721	0.025527	-	transcriptional regulator	12min_Up
PA0547	3934.35	802.538	2.2935	3.5109e-07	4.4426e-05	-	transcriptional regulator	18min_Up
PA0815	241.658	1107.46	-2.1962	7.11e-06	0.00092143	-	transcriptional regulator	06min_Down
PA0815	248.932	963.257	-1.9522	0.00010807	0.004709	-	transcriptional regulator	12min_Down
PA0816	129.713	436.637	-1.7511	0.00039514	0.0138	-	transcriptional regulator	06min_Down
PA0839	1531.01	123.494	3.632	0.00013543	0.0065177	-	transcriptional regulator	06min_Up
PA0942	168.589	527.023	-1.6444	0.0029888	0.040252	-	transcriptional regulator	12min_Down
PA1196	133.951	795.433	-2.57	0.00014803	0.0069149	-	transcriptional regulator	06min_Down
PA1196	90.8952	692.263	-2.929	5.9932e-05	0.0031084	-	transcriptional regulator	12min_Down
PA1196	111.044	699.059	-2.6543	8.0233e-05	0.0025227	-	transcriptional regulator	18min_Down
PA1864	23.2062	249.891	-3.4287	0.0016287	0.030487	-	transcriptional regulator	06min_Down
PA1864	18.4646	217.21	-3.5563	0.00085893	0.019114	-	transcriptional regulator	12min_Down
PA1864	8.73473	219.308	-4.6501	0.00013209	0.003626	-	transcriptional regulator	18min_Down
PA2299	62.7129	253.598	-2.0157	0.0004788	0.015712	-	transcriptional regulator	06min_Down
PA2299	59.3883	220.54	-1.8928	0.0022674	0.033783	-	transcriptional regulator	12min_Down
PA2299	50.7762	222.767	-2.1333	0.00037552	0.0074075	-	transcriptional regulator	18min_Down
PA2577	78.4583	243.586	-1.6344	0.001703	0.030992	-	transcriptional regulator	06min_Down
PA2718	92.6724	301.017	-1.6996	0.0026504	0.0409	-	transcriptional regulator	06min_Down
PA2849	83.9204	249.136	-1.5698	0.0023772	0.037926	ohrR	transcriptional regulator	06min_Down
PA2957	2488.36	670.931	1.891	4.94e-05	0.0033215	-	transcriptional regulator	06min_Up
PA2957	2715.12	591.308	2.199	1.8576e-06	0.00015376	-	transcriptional regulator	18min_Up
PA3458	772.96	4315.61	-2.4811	0.00017351	0.0066151	-	transcriptional regulator	12min_Down
PA3973	251.933	954.712	-1.922	4.03e-05	0.0029427	-	transcriptional regulator	06min_Down
PA3973	168.375	830.406	-2.3021	6.0533e-06	0.00056269	-	transcriptional regulator	12min_Down
PA3973	241.649	839.059	-1.7959	5.1449e-05	0.0018838	-	transcriptional regulator	18min_Down
PA4021	256.186	921.345	-1.8465	0.00019739	0.0084585	-	transcriptional regulator	06min_Down
PA4021	230.559	801.731	-1.798	0.00339	0.043134	-	transcriptional regulator	12min_Down
PA4021	156.982	809.813	-2.367	1.1535e-05	0.00065048	-	transcriptional regulator	18min_Down
PA4165	110.947	339.507	-1.6136	0.00084503	0.021478	-	transcriptional regulator	06min_Down
PA4165	99.5989	298.392	-1.583	0.00073147	0.011822	-	transcriptional regulator	18min_Down
PA4914	42.0922	120.871	-1.5218	0.0025528	0.026488	-	transcriptional regulator	18min_Down
PA3879	385.516	1996.45	-2.3726	5.35e-07	0.00012615	narL	transcriptional regulator NarL	06min_Down
PA3879	264.488	1736.27	-2.7147	2.4004e-07	3.4573e-05	narL	transcriptional regulator NarL	12min_Down
PA3879	246.273	1755.14	-2.8333	2.1001e-09	6.4091e-07	narL	transcriptional regulator NarL	18min_Down
PA2259	377.532	2281.89	-2.5956	3.42e-08	1.11e-05	ptxS	transcriptional regulator PtxS	06min_Down
PA2259	339.559	1985.43	-2.5477	1.0352e-06	0.00013091	ptxS	transcriptional regulator PtxS	12min_Down
PA2259	332.312	2010.09	-2.5967	2.6278e-08	5.0493e-06	ptxS	transcriptional regulator PtxS	18min_Down
PA0707	50.5012	14.8503	1.7658	0.0034427	0.043552	toxR	transcriptional regulator ToxR	12min_Up
PA2619	7310.6	1644.9	2.152	1.02e-05	0.0011548	infA	translation initiation factor IF-1	06min_Up
PA0150	167.496	49.4951	1.7588	0.00018953	0.0046601	-	transmembrane sensor	18min_Up
PA0471	45.8848	13.4212	1.7735	0.0026142	0.040583	-	transmembrane sensor	06min_Up
PA0471	211.504	11.6723	4.1795	2.6261e-05	0.0017426	-	transmembrane sensor	12min_Up
PA0471	150.06	11.7974	3.669	0.0029808	0.029284	-	transmembrane sensor	18min_Up
PA1301	104.825	19.5897	2.4198	2.967e-06	0.0002199	-	transmembrane sensor	18min_Up
PA1364	114.613	28.0513	2.0306	0.00019512	0.0069183	-	transmembrane sensor	12min_Up
PA3900	75.8058	13.0885	2.534	0.00080716	0.018395	-	transmembrane sensor	12min_Up
PA4895	31.3553	7.37672	2.0877	0.0039757	0.035685	-	transmembrane sensor	18min_Up
PA2653	816.615	176.701	2.2083	0.0043494	0.049981	-	transporter	12min_Up
PA2653	1048.27	178.695	2.5524	1.757e-07	2.5321e-05	-	transporter	18min_Up
PA4719	2108.01	446.243	2.24	3.8e-06	0.0005978	-	transporter	06min_Up
PA4719	1600.07	392.859	2.026	1.7247e-05	0.00087721	-	transporter	18min_Up
PA5531	1462.51	265.935	2.4593	1.6293e-05	0.0012471	tonB1	transporter TonB	12min_Up
PA2416	13.3331	44.7398	-1.7465	0.0022375	0.033434	treA	trehalase	12min_Down
PA1800	24836.8	8364.4	1.5701	0.00046218	0.015332	tig	trigger factor	06min_Up
PA1800	22681.5	7283.52	1.6388	0.00099331	0.020297	tig	trigger factor	12min_Up
PA1800	22750.4	7376.5	1.6249	0.0002459	0.0055952	tig	trigger factor	18min_Up
PA0775	770.141	199.769	1.9468	3.42e-05	0.0027277	-	tRNA (cmo5U34)-methyltransferase	06min_Up
PA0775	625.618	173.852	1.8474	0.00047643	0.013425	-	tRNA (cmo5U34)-methyltransferase	12min_Up
PA0775	769.914	176.043	2.1288	7.1981e-06	0.00044457	-	tRNA (cmo5U34)-methyltransferase	18min_Up
PA3743	14419.6	3869.71	1.8977	6.12e-05	0.0037765	trmD	tRNA (guanine-N(1)-)-methyltransferase	06min_Up
PA3743	11825.9	3366.89	1.8125	0.00034235	0.01032	trmD	tRNA (guanine-N(1)-)-methyltransferase	12min_Up
PA3743	13488.1	3409.63	1.984	1.688e-05	0.00086706	trmD	tRNA (guanine-N(1)-)-methyltransferase	18min_Up
PA0382	1720.79	447.634	1.9427	2.63e-05	0.0021985	micA	tRNA (guanine-N(7)-)-methyltransferase	06min_Up
PA0382	1149.52	389.609	1.5609	0.0017199	0.028042	micA	tRNA (guanine-N(7)-)-methyltransferase	12min_Up
PA0774	548.756	177.643	1.6272	0.00034968	0.0070589	-	tRNA (mo5U34)-methyltransferase	18min_Up
PA4720	1969.27	440.537	2.1603	0.00056299	0.016873	trmA	tRNA (uracil-5-)-methyltransferase	06min_Up
PA4720	1647.51	383.274	2.1038	0.00011366	0.0048704	trmA	tRNA (uracil-5-)-methyltransferase	12min_Up
PA4720	1629.33	387.793	2.0709	1.3125e-05	0.00070928	trmA	tRNA (uracil-5-)-methyltransferase	18min_Up
PA0580	2492.35	791.413	1.655	0.00050084	0.015795	gcp	tRNA N6-adenosine threonylcarbamoyltransferase	06min_Up
PA3129	785.796	259.064	1.6008	0.00048082	0.0089409	-	tRNA-dihydrouridine synthase C	18min_Up
PA5434	483.872	166.857	1.536	0.001401	0.02843	mtr	tryptophan permease	06min_Up
PA0035	95.4847	294.5	-1.6249	0.0013949	0.02843	trpA	tryptophan synthase subunit alpha	06min_Down
PA0179	142.897	493.292	-1.7875	0.0013786	0.02843	-	two-component response regulator	06min_Down
PA0179	75.8655	429.613	-2.5015	9.5674e-06	0.0008408	-	two-component response regulator	12min_Down
PA0929	456.232	29.916	3.9308	1.7183e-06	0.00019798	-	two-component response regulator	12min_Up
PA2479	39.0341	184.329	-2.2395	0.003578	0.049209	-	two-component response regulator	06min_Down
PA2572	54.8718	221.989	-2.0164	0.00034407	0.012303	-	two-component response regulator	06min_Down
PA2686	221.73	42.7096	2.3762	0.00099225	0.020297	pfeR	two-component response regulator PfeR	12min_Up
PA4296	71.2148	251.045	-1.8177	0.0017035	0.030992	pprB	two-component response regulator PprB	06min_Down
PA4296	69.7653	220.553	-1.6605	0.0023304	0.025243	pprB	two-component response regulator PprB	18min_Down
PA3878	286.648	1072.39	-1.9035	4.1842e-05	0.0016406	narX	two-component sensor NarX	18min_Down
PA1382	283.484	833.248	-1.5555	0.001457	0.02535	-	type II secretion system protein	12min_Down
PA3818	4886.45	1076.72	2.1821	8.95e-06	0.0010544	-	type III secretion system regulator SuhB	06min_Up
PA3818	3132.16	947.519	1.7249	0.00032258	0.0067481	-	type III secretion system regulator SuhB	18min_Up
PA1867	44.4704	7.87516	2.4975	6.6422e-05	0.0032187	xphA	type VI pilus biosynthesis protein	12min_Up
PA1867	25.9833	7.97881	1.7033	0.003938	0.035486	xphA	type VI pilus biosynthesis protein	18min_Up
PA4647	1196.37	377.32	1.6648	0.00023033	0.005407	uraA	uracil permease	18min_Up
PA4891	36.2402	126.33	-1.8015	0.0053005	0.042502	ureE	urease accessory protein UreE	18min_Down
PA4892	12.0461	41.657	-1.79	0.0028636	0.03928	ureF	urease accessory protein UreF	12min_Down
PA4892	9.67489	42.1225	-2.1223	0.00023215	0.0054253	ureF	urease accessory protein UreF	18min_Down
PA4893	20.2542	71.1873	-1.8134	0.0010467	0.015296	ureG	urease accessory protein UreG	18min_Down
PA4868	276.63	911.079	-1.7196	0.00095705	0.020254	ureC	urease subunit alpha	12min_Down
PA4868	231.732	922.826	-1.9936	7.2337e-05	0.0023166	ureC	urease subunit alpha	18min_Down
PA4867	26.9608	91.7155	-1.7663	0.0009852	0.01473	ureB	urease subunit beta	18min_Down
PA1514	30.8006	114.399	-1.893	0.0016637	0.020749	-	ureidoglycolate hydrolase	18min_Down
PA5298	2123.36	714.627	1.5711	0.00053428	0.016392	-	xanthine phosphoribosyltransferase	06min_Up
PA5298	1926.59	629.755	1.6132	0.00041896	0.007991	-	xanthine phosphoribosyltransferase	18min_Up
